# Supplementary material for: SSER: Species specific essential reactions database
Source: BMC Syst Biol. 2017 Apr 19;11:50. doi: 10.1186/s12918-017-0426-0 (PMC5395902; doi:10.1186/s12918-017-0426-0)
Supplement: Supplementary file 2 — Growth media information. (XLSX 13 kb) [file 12918_2017_426_MOESM2_ESM.xlsx]

## Sheet: Growthmedia
Organism	Objective function	Carbon source	Growth Associated Maintenance (GAM)	Non-growth associated Maintainance (NGAM)	Aerobic or anearobic
Bacillus subtilis 168	Maximize BOF	1.7 mmol glucose gDw–1 hr–1	105 mmol ATP gDW–1	9 mmol ATP gDW–1 hr–1	1000 mmol O2 gDw–1 hr–1 (unconstrained, aerobic)
Escherichia coli K-12 MG1655	Maximize BOF	810mmol glucose gDw–1 hr–1	53.95 mmol ATP gDW-1	3.15 mmol ATP gDW-1 h-1	Aerobic
Helicobacter pylori 26695	Maximize BOF	20 mmol alanine or argenine gDW-1hr-1	45.7318 mmolATP gDW–1		5 mmol O2 gDW-1hr-1
Bifidobacterium adolescentis L2-32	Maximize BOF	1 mmol glucose gDw–1 hr–1	45mmolATP gDW–1		anaerobic
Blattabacterium cuenoti strains Pam	Maximize BOF	10 mmol glucose gDW-1 hr-1	45.73mmolATP gDW–1	7.6 mmol ATP gDW-1	1000 mmol O2 gDw–1 hr–1 (unconstrained, aerobic)
Blattabacterium cuenoti strains Pge	Maximize BOF	10 mmol glucose gDW-1 hr-1	45.73mmolATP gDW–1	7.6 mmol ATP gDW-1	1000 mmol O2 gDw–1 hr–1 (unconstrained, aerobic)
Clostridium acetobutylicum ATCC 824	Maximize BOF	1.8 mmol fructose gDW-1 hr-1	40mmolATP gDW–1		aerobic(unconstarined)
Clostridium ljungdahlii DSM 13528	Maximize BOF	1.8 mmol fructose gDW-1 hr-1			aerobic
Escherichia coli O157:H7 str. EC4115	Maximize BOF	8 mmol glucose gDw–1 hr–1 (M9 minimal medium)	59.81 mmol ATP gDW-1	8.39 mmol ATP gDW-1 hr-1	18.5 mmol O2 gDw-1 hr-1
Faecalibacterium prausnitzii A2-165	Maximize BOF	1 mmol glucose gDw–1 hr–1			anaerobic
Geobacter metallireducens GS-15	Maximize BOF	Formate	79.2mmolATP gDW–1	0.81 mmol ATP gDW−1 hr−1	aerobic (unconstrained)
Klebsiella pneumoniae subsp. pneumoniae MGH 78578	Maximize BOF	10 mmol glucose gDW-1h-1	71.7 mmol ATPgDW-1	6.8 mmol ATPgDW−1 hr−1	20 mmol gDw-1 hr-1
Mycobacterium tuberculosis H37Rv	Maximize BOF	0.16315 glucose gDw–1 hr–1and 0.02536 glycerolgDw–1 hr–1	60.00mmol ATPgDW-1		aerobic (unconstrained)
Plasmodium falciparum 3D7	Maximize BOF	glucose minimal (unconstrained)	60.01 mmolATPgDW-1	0.2ATPgDW−1 hr−1	aerobic (unconstrained)
Pseudomonas putida KT2440	Maximize BOF	10 mmol glucosegDW-1h-1	45.73 mmol ATP gDW-1	0.17 mmol ATP gDW-1 hr-1	18.5 mmolgDw-1 hr-1
Salmonella typhimurium LT2	Maximize BOF	glucose minimal (unconstrained)	59.96mmol ATP gDW-1	1.54 mmol ATP gDW-1 hr-1	aerobic(unconstarined)
Shigella flexneri 2a str. 301	Maximize BOF	20 mmolglucose gDw–1 hr–1	54.12mmol ATP gDW-1	5.52mmol ATP gDW-1 hr-1	20 mmol gDw-1 hr-1
Sodalis glossinidius	Maximize BOF	glucose minimal	45.73mmol ATP gDW-1	0.17 mmol ATP gDW-1 hr-1	aerobic
Staphylococcus aureus subsp. aureus N315	Maximize BOF	9.6mmol glucose gDW-1 hr-1	21.75mmol ATP gDW-1		aerobic(unconstarined)
Synechocystis sp. PCC 6803	Maximize BOF	0.85 mmol glucose gDW-1h-1	39.35mmol ATP gDW-1	0.14mmol ATP gDW-1 hr-1	aerobic(unconstarined)
Thermotoga maritima MSB8	Maximize BOF	10 mmol glucose gDW-1h-1	45.73 mmol ATP gDW-1	0.17 mmol ATP gDW-1 hr-1	aerobic(unconstarined)
Yersinia pestis CO92	Maximize BOF	10 mmol glucose gDW-1h-1	45.73 mmol ATP gDW-1	0.17 mmol ATP gDW-1 hr-1	18.5 mmolgDw-1 hr-1
Mortierella alpina	Maximize BOF	0.8 mmol gDW−1 h-1 and 2mmolglucose gDW-1h-1	71.4 mmol ATP gDW-1	1.9mmol ATP gDW-1 hr-1	aerobic(unconstarined)
Saccharomyces cerevisiae	Maximize BOF	10 mmol glucose gDW-1h-1	59.28mmol ATP gDW-1		2 mmol O2 gDw-1 hr-1
Methanosarcina acetivorans C2A	Maximize BOF	Carbon monoxide	65 mmolATP gDW-1	2.5 mmol ATP gDW-1 hr-1	anaerobic
Methanosarcina barkeri str. Fusaro	Maximize BOF	Methanol, acetate or CO2	30.18mmolATP gDW-1	0.18mmol ATP gDW-1 hr-1	anaerobic
