# Supplementary material for: SSER: Species specific essential reactions database
Source: BMC Syst Biol. 2017 Apr 19;11:50. doi: 10.1186/s12918-017-0426-0 (PMC5395902; doi:10.1186/s12918-017-0426-0)
Supplement: Supplementary file 4 — Names and coefficients of metabolite in BOF. (XLSX 36 kb) [file 12918_2017_426_MOESM4_ESM.xlsx]

## Sheet: Sheet1
			Coefficients and Metabolites of the Biomass objective function (BOF) equations
Bacillus subtilis		E.coli K-12 MG1655		H.pylori 26695		Bifidobacterium adolescentis L2-32		Blattabacterium cuenoti strains Pam		Blattabacterium cuenoti strains Pge		Clostridium acetobutylicum ATCC 824		Clostridium ljungdahlii DSM 13528		Escherichia coli O157:H7 str. EC4115		Faecalibacterium prausnitzii A2-165		Geobacter metallireducens GS-15		Klebsiella pneumoniae subsp. pneumoniae MGH 78578		Mycobacterium tuberculosis H37Rv		Plasmodium falciparum 3D7		Pseudomonas putida KT2440		Salmonella typhimurium LT2		Shigella flexneri 2a str. 301		Sodalis glossinidius		Staphylococcus aureus subsp. aureus N315		Synechocystis sp. PCC 6803		Thermotoga maritima MSB8		Yersinia pestis CO92		Mortierella alpina		Saccharomyces cerevisiae		Methanosarcina acetivorans C2A
Coefficient	Metabolite	Coefficient	Metabolite	Coefficient	Metabolite	Coefficient	Metabolite	Coefficient	Metabolite	Coefficient	Metabolite	Coefficient	Metabolite	Coefficient	Metabolite	Coefficient	Metabolite	Coefficient	Metabolite	Coefficient	Metabolite	Coefficient	Metabolite	Coefficient	Metabolite	Coefficient	Metabolite	Coefficient	Metabolite	Coefficient	Metabolite	Coefficient	Metabolite	Coefficient	Metabolite	Coefficient	Metabolite	Coefficient	Metabolite	Coefficient	Metabolite	Coefficient	Metabolite	Coefficient	Metabolite	Coefficient	Metabolite	Coefficient	Metabolite
-0.000367	10fthf[c]	-0.000223	10fthf[c]	-0.05	5mthf[c]	45	m5	45.56	adp[c]	45.56	adp[c]	40	adp[c]	-0.000223	10fthf_c	-0.000223	10fthf_c	40	m5	-0.000223	10fthf_c	71.7	adp_c	-0.2302	acgam1p_c	-0.000223	10fthf[c]	-0.05	5mthf_c	59.81	adp[c]	-0.000223	10fthf_c	-0.05	5mthf[c]	-0.01	10fthf_c	-39.35	atp_c	-0.05	5mthf[c]	-45.73	atp[c]	-71.4	atp[c]	-1.135	13BDglcn[c]	65	adp[c]
105	adp[c]	-2.6e-05	2fe2s[c]	-5e-05	accoa[c]	-45	m6	-0.488	ala-L[c]	-0.488	ala-L[c]	-40	atp[c]	-0.000223	5mthf_c	-2.6e-05	2fe2s_c	-40	m6	-2.5e-05	2fe2s_c	-0.007	adphep_LD_c	60	adp_c	-0.000223	2ohph[m]	-5e-05	accoa_c	59.81	pi[c]	-2.6e-05	2fe2s_c	-5e-05	accoa[c]	-1.27	26dap_LL_c	39.21	adp_c	-0.003495	TM_GL1[c]	-6e-06	coa[c]	71.4	h[c]	59.28	adp[c]	-65	atp[c]
-0.2669	ala_L[c]	-0.000223	2ohph[c]	45.56	adp[c]	45	m7	-0.001	amp[c]	-0.001	amp[c]	-0.026	dna_met[c]	-0.000279	accoa_c	-0.000223	2ohph_c	40	m7	-0.00025	4fe4s_c	-0.621	ala__L_c	-0.406	ala__L_c	59.81	adp[c]	45.56	adp_c	-53.3	h2o[c]	-0.000223	2ohph_c	45.56	adp[c]	-0.38	acgam_c	39.21	h_c	-0.003495	TM_GL2[c]	-0.203	gtp[c]	71.4	adp[c]	-0.4588	ala_L[c]	-0.01	carb_met[c]
-0.00467	amp[c]	-0.00026	4fe4s[c]	-0.488	ala_L[c]	-45	m8	-0.281	arg-L[c]	-0.281	arg-L[c]	-40	h2o[c]	-0.000223	adocbl_c	-0.00026	4fe4s_c	-40	m8	79.2	adp_c	-0.306	arg__L_c	-0.139	amp_c	-0.1364	ala_L[c]	-0.488	ala__L_c	58.27	h[c]	-0.00026	4fe4s_c	-0.488	ala_L[c]	-1.22	acgam1p_c	-4.467e-05	nadh_c	-5e-05	accoa[c]	-0.19	phe__L[c]	-71.4	h2o[c]	-0.046	amp[c]	-0.04	dna_met[c]
-0.193	arg_L[c]	53.95	adp[c]	-0.001	amp[c]	45	m9	-0.229	asn-L[c]	-0.229	asn-L[c]	40	pi[c]	46.67	adp_c	53.95	adp_c	40	m9	-0.5142	ala__L_c	-0.204	asn__L_c	-0.1204	arg__L_c	-0.000223	amet[c]	-0.001	amp_c	-59.96	atp[c]	53.95	adp_c	-0.001	amp[c]	20000	adp_c	-0.001787	nad_c	45.56	adp[c]	-0.053	trp__L[c]	71.4	pi[c]	-0.1607	arg_L[c]	-65	h2o[c]
-0.148	asn_L[c]	-0.5137	ala-L[c]	-0.281	arg_L[c]	-0.01184	m12	-0.229	asp-L[c]	-0.229	asp-L[c]	-0.0655	rna_met[c]	-0.3851	ala__L_c	-0.5137	ala__L_c	-0.01184	m12	-0.000223	amet_c	-0.31	asp__L_c	-0.0477	asn__L_c	-0.1349	arg_L[c]	-0.281	arg__L_c	0.7715	ppi[c]	-0.5137	ala__L_c	-0.281	arg_L[c]	-6.6	ala__L_c	-34.61	h2o_c	-0.488	ala_L[c]	-0.017	pe160[p]	-0.0137	amp[c]	-0.1017	asn_L[c]	65	h[c]
-0.148	asp_L[c]	-0.000223	amet[c]	-0.229	asn_L[c]	-0.1537	m45	-45.73	atp[c]	-45.73	atp[c]			-0.000223	amet_c	-0.000223	amet_c	-0.1537	m45	-0.2961	arg__L_c	-71.78	atp_c	-0.1203	asp__L_c	-0.6245	asn_L[c]	-0.229	asn__L_c	-0.001	amp[c]	-0.000223	amet_c	-0.229	asn_L[c]	-3.11	amp_c	-0.000335	nadph_c	-0.001	amp[c]	-0.00215	nad[c]	-0.071	gdpman[c]	-0.2975	asp_L[c]	65	pi[c]
-105.1	atp[c]	-0.2958	arg-L[c]	-0.229	asp_L[c]	-0.4232	m48	-6e-06	coa[c]	-6e-06	coa[c]			-0.2218	arg__L_c	-0.2958	arg__L_c	-0.4232	m48	-0.2413	asn__L_c	-0.117	ctp_c	-60	atp_c	-0.2994	asp_L[c]	-0.229	asp__L_c	-0.00215	nad[c]	-0.2958	arg__L_c	-0.229	asp_L[c]	-3.88	arg__L_c	-0.0001117	nadp_c	-0.281	arg_L[c]	0.7302	ppi[c]	-0.342	13glucan[c]	-59.28	atp[c]	-0.24	rna_met[c]
-0.003205	ca2[c]	-0.2411	asn-L[c]	-45.73	atp[c]	-0.2905	m51	-0.126	ctp[c]	-0.126	ctp[c]			-0.1807	asn__L_c	-0.2411	asn__L_c	-0.2905	m51	-0.2413	asp__L_c	-0.078	cys__L_c	-0.251	cmp_c	-60.01	atp[c]	-45.73	atp_c	-5e-05	nadh[c]	-0.2411	asn__L_c	-45.73	atp[c]	-4.48	asn__L_c	-0.1326	gtp_c	-0.458	asp_L[c]	-0.073	cys__L[c]	-0.0994	14glucan[c]	-0.0447	cmp[c]
-5e-06	cdlp_BS[c]	-0.2411	asp-L[c]	-6e-06	btn[c]	-0.404	m54	-0.087	cys-L[c]	-0.087	cys-L[c]			-0.1807	asp__L_c	-0.2411	asp__L_c	-0.404	m54	-79.3	atp_c	-0.017	datp_c	-0.022	cys__L_c	-0.0519	chsterol[e]	-6e-06	coa_c	-0.0004	nadph[c]	-0.2411	asp__L_c	-0.000129	clpn_EC[c]	-4.48	asp__L_c	0.6311	ppi_c	-45.73	atp[c]	-0.931	ala__L[c]	-0.1022	chit[c]	-0.0066	cys_L[c]
-0.000251	cdp[c]	-54.12	atp[c]	-0.02791	clpn_HP[c]	-0.3432	m57	-0.036	datp[c]	-0.0365	datp[c]			-46.72	atp_c	-54.12	atp_c	-0.2537	m63	-2e-06	btn_c	-0.022	dctp_c	-0.003492	damp_c	-0.000576	coa[c]	-0.0005	cpe160_c	-0.00013	nadp[c]	-54.12	atp_c	-6e-06	coa[c]	-20000	atp_c	-0.000279	accoa_c	-6e-06	coa[c]	45.56	h[c]	-0.1616	gln[c]	-0.0036	damp[c]
-0.001042	cmp[c]	-0.000122	bmocogdp[c]	-6e-06	coa[c]	-0.2958	m60	-0.014	dctp[c]	-0.0135	dctp[c]			-2e-06	btn_c	-0.000122	bmocogdp_c	-0.2211	m69	-0.005048	ca2_c	-0.022	dgtp_c	-0.006663	dcmp_c	-0.0437	ctp[c]	-0.0005	cpe180_c	-0.2561	glu_L[c]	-0.000122	bmocogdp_c	-0.126	ctp[c]	-2.2	cmp_c	-3.127e-05	malcoa_c	-0.126	ctp[c]	45.56	adp[c]	-0.1968	glu[c]	-0.0024	dcmp[c]
-0.0389	ctp[c]	-2e-06	btn[c]	-0.126	ctp[c]	-0.2537	m65	-0.014	dgtp[c]	-0.0135	dgtp[c]			-0.005098	ca2_c	-2e-06	btn_c	-0.5137	m72	-0.005048	cl_c	-0.142	dtdprmn_c	-0.006659	dgmp_c	-0.0674	cys_L[c]	-0.0005	cpg160_c	-5e-05	accoa[c]	-2e-06	btn_c	-0.087	cys_L[c]	-0.79	cys__L_c	39.21	pi_c	-0.087	cys_L[c]	-0.05	5mthf[c]	-0.3034	ser[c]	-0.0024	dgmp[c]
-0.05699	cys_L[c]	-0.005205	ca2[c]	-0.087	cys_L[c]	-0.2211	m71	-0.036	dttp[c]	-0.0365	dttp[c]			-0.000223	chor_c	-0.005205	ca2_c	-0.2158	m75	-0.000168	coa_c	-0.017	dttp_c	-0.003653	dtmp_c	-0.02721	datp[c]	-0.0005	cpg180_c	-6e-06	coa[c]	-0.005205	ca2_c	-0.0247	datp[c]	-0.76	damp_c	-0.2787	glu__L_c	-0.0247	datp[c]	-0.00088	pg140[p]	-0.208	gly[c]	-0.0036	dtmp[c]
-0.00011	d12dg_BS[c]	-0.005205	cl[c]	-0.0247	datp[c]	-0.2158	m76	-1e-05	fad[c]	-1e-05	fad[c]			-0.005098	cl_c	-0.005205	cl_c	-0.2411	m82	-2.4e-05	cobalt2_c	-0.011	gam6p_c	-0.05547	gal_c	-0.00655	dctp[c]	-0.126	ctp_c	-0.1863	gtp[c]	-0.005205	cl_c	-0.0254	dctp[c]	-0.53	dcmp_c	-0.0001675	coa_c	-0.0254	dctp[c]	-0.00082	pg181[p]	-0.0146	dagly[c]	-0.0007	ergst[c]
-0.02298	datp[c]	-0.000576	coa[c]	-0.0254	dctp[c]	-0.2411	m83	-0.25	gln-L[c]	-0.25	gln-L[c]			-0.002669	clpn140_c	-0.000576	coa_c	-0.09158	m93	-0.0785	ctp_c	-0.251	gln__L_c	-0.1632	glc__D_c	-0.00655	dgtp[c]	-0.087	cys__L_c	-1e-05	fad[c]	-0.000576	coa_c	-0.0254	dgtp[c]	-0.6	dgmp_c	-0.0002233	ribflv_c	-0.0254	dgtp[c]	-0.25	arg__L[c]	-0.0158	cmp[c]	-0.1054	gln_L[c]
-0.01738	dctp[c]	-2.5e-05	cobalt2[c]	-0.0254	dgtp[c]	-0.001831	m100	-0.25	glu-L[c]	-0.25	glu-L[c]			-0.008057	clpn160_c	-2.5e-05	cobalt2_c	-0.6126	m94	-0.000687	cu2_c	-0.304	glu__L_c	-0.05812	gln__L_c	-0.02721	dttp[c]	-0.0247	datp_c	-0.2002	gln_L[c]	-2.5e-05	cobalt2_c	-0.0247	dttp[c]	-0.73	dtmp_c	-0.256	gln__L_c	-0.001398	dmosACP[c]	-0.27	gln__L[c]	-0.1836	asp[c]	-0.3018	glu_L[c]
-0.0174	dgtp[c]	-0.1335	ctp[c]	-0.0247	dttp[c]	0.7739	m110	-0.582	gly[c]	-0.582	gly[c]			-0.0118	clpn161_c	-0.1335	ctp_c	-0.001831	m106	-0.09168	cys__L_c	-0.539	gly_c	-0.09001	glu__L_c	-0.000223	fad[c]	-0.0254	dctp_c	-0.374	asp_L[c]	-0.1335	ctp_c	-1e-05	fad[c]	-0.01	fad_c	-0.000223	adocbl_c	-0.001398	dmtaACP[c]	-0.00081	clpn181[p]	-0.1181	asn[c]	-0.2904	gly[c]
-0.0229	dttp[c]	-0.000709	cu2[c]	-1e-05	fad[c]	-0.000447	m114	-0.203	gtp[c]	-0.203	gtp[c]			-0.000471	clpn181_c	-0.000709	cu2_c	0.7739	m114	-0.03363	datp_c	-0.124	gtp_c	-0.3358	gly_c	-0.007106	fe2[c]	-0.0254	dgtp_c	-0.035	ptrc[c]	-0.000709	cu2_c	-0.25	gln_L[c]	-0.23	gam1p_c	-0.2315	asp__L_c	-0.0247	dttp[c]	-0.0011	clpn161[p]	-0.2801	ala[c]	-0.5185	glycogen[c]
-0.00345	fe3[c]	-0.09158	cys-L[c]	-0.25	gln_L[c]	-0.5137	m154	-45.56	h2o[c]	-45.56	h2o[c]			-0.000167	coa_c	-0.09158	cys__L_c	-0.000447	m115	-0.04933	dctp_c	71.7	h_c	-0.02536	glyc_c	-0.007106	fe3[c]	-0.0247	dttp_c	-3e-06	succoa[c]	-0.09158	cys__L_c	-0.25	glu_L[c]	-8.72	gln__L_c	-0.03327	ptrc_c	-1e-05	fad[c]	-0.035	ptrc[c]	-0.1848	arg[c]	-0.046	gmp[c]
-0.00018	gdp[c]	-0.02617	datp[c]	-0.25	glu_L[c]	-0.2632	m155	45.56	h[c]	45.56	h[c]			-2.5e-05	cobalt2_c	-0.02617	datp_c	-0.2411	m155	-0.04933	dgtp_c	-66.52	h2o_c	-0.2437	gmp_c	-0.1353	gln_L[c]	-1e-05	fad_c	-0.7484	ala_L[c]	-0.02617	datp_c	-0.582	gly[c]	-9.68	glu__L_c	-0.000223	10fthf_c	-0.25	gln_L[c]	-0.25	lys__L[c]	-0.1967	thr[c]	-59.28	h2o[c]
-0.2603	gln_L[c]	-0.02702	dctp[c]	-0.582	gly[c]	-0.2411	m158	-0.09	his-L[c]	-0.09	his-L[c]			-0.04048	ctp_c	-0.02702	dctp_c	-0.2632	m156	-0.03363	dttp_c	-0.089	his__L_c	60	h_c	-0.3505	glu_L[c]	-0.25	gln__L_c	-0.0172	cys_L[c]	-0.02702	dctp_c	-0.203	gtp[c]	-3.51	gly_c	-0.0002233	thf_c	-0.25	glu_L[c]	-0.0058	pe140[p]	-0.0092	ps[c]	58.7	h[c]
-0.2604	glu_L[c]	-0.02702	dgtp[c]	-0.203	gtp[c]	-0.2632	m159	-0.276	ile-L[c]	-0.276	ile-L[c]			-0.000694	cu2_c	-0.02702	dgtp_c	-0.2632	m158	-0.000223	fad_c	-0.199	ile__L_c	-60	h2o_c	-0.1827	gly[c]	-0.25	glu__L_c	-1.499	gly[c]	-0.02702	dgtp_c	-45.56	h2o[c]	-4.01	gmp_c	-0.01136	nh4_c	-0.582	gly[c]	-0.14	met__L[c]	-0.0384	cln[c]	-0.0663	his_L[c]
-0.4083	gly[c]	-0.02617	dttp[c]	45.56	h[c]	-0.000223	m163	-0.428	leu-L[c]	-0.428	leu-L[c]			-0.06866	cys__L_c	-0.02617	dttp_c	-0.2958	m188	-0.01408	fe2_c	-0.005	kdo_c	-0.2352	hdca_c	-0.06241	gtp[c]	-0.582	gly_c	-0.257	pro_L[c]	-0.02617	dttp_c	45.56	h[c]	20000	h_c	-0.3907	ala__L_c	-0.154	glycogen[c]	-5e-05	accoa[c]	-0.038	cys[c]	-0.1927	ile_L[c]
-0.000503	gmp[c]	-0.000223	fad[c]	-45.56	h2o[c]	-0.6126	m165	-0.326	lys-L[c]	-0.326	lys-L[c]			-0.02917	datp_c	-0.000223	fad_c	-0.3432	m217	-0.2634	gln__L_c	-0.383	leu__L_c	-0.01094	hdcea_c	-54.46	h2o[c]	-0.203	gtp_c	-0.007106	fe2[c]	-0.000223	fad_c	-0.09	his_L[c]	-20000	h2o_c	-0.000223	chor_c	-0.203	gtp[c]	-0.52	ser__L[c]	-0.07908	met[c]	-0.2964	leu_L[c]
-0.06267	gtp[c]	-0.006715	fe2[c]	-0.09	his_L[c]	-0.05684	m178	-0.146	met-L[c]	-0.146	met-L[c]			-0.0131	dctp_c	-0.006715	fe2_c	-0.1759	m231	-0.2634	glu__L_c	-0.0204	lipidA_c	-0.04062	his__L_c	59.81	h[c]	45.56	h_c	-0.1308	arg_L[c]	-0.006715	fe2_c	-0.276	ile_L[c]	-0.01	hemeO_c	-0.2319	arg__L_c	45.56	h[c]	-0.003	udpg[c]	-0.2837	leu[c]	-0.2862	lys_L[c]
-105	h2o[c]	-0.007808	fe3[c]	-0.276	ile_L[c]	-0.09474	m216	-0.00215	nad[c]	-0.00215	nad[c]			-0.0131	dgtp_c	-0.007808	fe3_c	-0.1379	m235	-0.6133	gly_c	-0.239	lys__L_c	-0.08773	ile__L_c	-0.1063	his_L[c]	-45.56	h2o_c	-0.2727	asn_L[c]	-0.007808	fe3_c	-0.428	leu_L[c]	-1.45	his__L_c	-0.1866	asn__L_c	-45.56	h2o[c]	-0.0004	nadph[c]	-0.1485	ile[c]	-0.8079	mannan[c]
105	h[c]	-0.2632	gln-L[c]	-0.428	leu_L[c]	-0.1759	m232	-5e-05	nadh[c]	-5e-05	nadh[c]			-0.02917	dttp_c	-0.2632	gln__L_c	-0.000223	m256	-0.1265	gtp_c	-0.053	man1p_c	-0.2047	leu__L_c	-0.3566	ile_L[c]	-0.0005	hemeO_c	-0.1047	met_L[c]	-0.2632	gln__L_c	-0.0084	lps_EC[c]	-4.06	ile__L_c	-0.003422	bcarote_c	-0.09	his_L[c]	-0.0247	dttp[c]	-0.0958	val[c]	-0.0507	met_L[c]
-0.08174	his_L[c]	-0.2632	glu-L[c]	-0.0084	lps_HP[c]	-0.1379	m239	-0.00013	nadp[c]	-0.00013	nadp[c]			-0.000223	fad_c	-0.2632	glu__L_c	-0.1441	m283	79.2	h_c	-0.095	met__L_c	-0.03909	lys__L_c	-0.3405	leu_L[c]	-0.09	his__L_c	-0.004737	ca2[c]	-0.2632	glu__L_c	-0.326	lys_L[c]	-5.21	leu__L_c	-0.002906	zeax_c	-0.276	ile_L[c]	-0.0011	pg161[p]	-0.1611	lys[c]	-6e-06	pa_SC[c]
-0.2699	ile_L[c]	-0.6126	gly[c]	-0.326	lys_L[c]	-0.09158	m250	-0.0004	nadph[c]	-0.0004	nadph[c]			-0.01382	fe2_c	-0.6126	gly_c	-0.1335	m284	-73.85	h2o_c	-0.01148	pe160_c	-0.09506	man_c	-0.5124	lys_L[c]	-0.276	ile__L_c	-0.3114	lys_L[c]	-0.6126	gly_c	-0.146	met_L[c]	-5.45	lys__L_c	-0.002518	echin_c	-0.428	leu_L[c]	-0.00013	nadp[c]	-0.1868	pro[c]	-6e-05	pc_SC[c]
-0.7063	k[c]	-0.2151	gtp[c]	-0.146	met_L[c]	-0.000223	m256	-0.001935	pe_Pam[c]	-0.001935	pe_Bge[c]			-0.1973	gln__L_c	-0.2151	gtp_c	-0.02702	m285	-0.09484	his__L_c	-0.00364	pe161_c	-0.03489	met__L_c	-0.1019	met_L[c]	-0.428	leu__L_c	-0.004737	cl[c]	-0.2151	gtp_c	-0.00215	nad[c]	-1.94	met__L_c	-0.000223	amet_c	-0.326	lys_L[c]	-5e-05	nadh[c]	-0.0921	his[c]	-4.5e-05	pe_SC[c]
-0.3464	leu_L[c]	53.95	h[c]	-6e-06	mqn6[c]	-0.1441	m273	-0.176	phe-L[c]	-0.176	phe-L[c]			-0.1973	glu__L_c	53.95	h_c	-0.000223	m288	-0.2908	ile__L_c	-0.00224	pe181_c	-0.03484	ocdca_c	-0.000223	mlthf[c]	-0.326	lys__L_c	-0.003158	cobalt2[c]	53.95	h_c	-5e-05	nadh[c]	-0.01	mlthf_c	-0.09028	met__L_c	-0.146	met_L[c]	-0.69	leu__L[c]	-0.0861	tyr[c]	-0.1339	phe_L[c]
-0.3231	lys_L[c]	-48.6	h2o[c]	-0.00215	nad[c]	-0.1335	m274	45.56	pi[c]	45.56	pi[c]			-0.4593	gly_c	-48.6	h2o_c	-0.2151	m301	-0.1893	k_c	-0.001185	pg160_c	-0.009849	ocdcea_c	-0.001831	nad[c]	-0.146	met__L_c	-0.1545	utp[c]	-48.6	h2o_c	-0.00013	nadp[c]	-0.01	nad_c	-0.02119	cholphya_c	-0.00215	nad[c]	45.56	pi[c]	-0.111	phe[c]	59.31	pi[c]
-8.6e-05	m12dg_BS[c]	-0.09474	his-L[c]	-5e-05	nadh[c]	-0.02702	m275	0.7302	ppi[c]	0.7302	ppi[c]			-0.06523	gtp_c	-0.09474	his__L_c	-0.02702	m304	-0.451	leu__L_c	-0.000377	pg161_c	-0.00724	pa160_c	-0.000447	nadp[c]	-0.00215	nad_c	-0.1669	ctp[c]	-0.09474	his__L_c	-0.0004	nadph[c]	-0.01	nadp_c	-0.003029	cobalt2_c	-5e-05	nadh[c]	-0.126	ctp[c]	-0.03588	trp[c]	-0.1647	pro_L[c]
-0.1133	met_L[c]	-0.2905	ile-L[c]	-0.00013	nadp[c]	-0.2151	m292	-0.21	pro-L[c]	-0.21	pro-L[c]			46.67	h_c	-0.2905	ile__L_c	-0.02617	m311	-0.3435	lys__L_c	-0.000215	pg181_c	-0.004061	pe160_c	-0.01184	nh4[c]	-5e-05	nadh_c	-0.003158	cu2[c]	-0.2905	ile__L_c	-0.001935	pe_EC[c]	-3.33	phe__L_c	-0.1374	utp_c	-0.00013	nadp[c]	-0.12	his__L[c]	-0.08393	pnto[c]	-1.7e-05	ps_SC[c]
-0.1017	mg2[c]	-0.1952	k[c]	-0.0004	nadph[c]	-0.02702	m295	-5.2e-05	ps_Pam[c]	-5.2e-05	ps_Bge[c]			-42.66	h2o_c	-0.1952	k_c	-0.124	m358	-0.1538	met__L_c	-0.211	phe__L_c	-0.006487	pg160_c	-0.1481	pc[c]	-0.00013	nadp_c	-0.02614	datp[c]	-0.1952	k_c	-0.000464	pg_EC[c]	20000	pi_c	-0.1241	ctp_c	-0.0004	nadph[c]	-0.32	pro__L[c]	-0.01626	pe[c]	-0.00099	ribflv[c]
-0.000266	mql7[c]	-0.4505	leu-L[c]	-0.07489	pe_HP[c]	-0.02617	m305	-0.035	ptrc[c]	-0.035	ptrc[c]			-0.07103	his__L_c	-0.4505	leu__L_c	-0.02617	m510	-0.008413	mg2_c	71.7	pi_c	-0.0481	phe__L_c	-0.1234	pe[c]	-0.0004	nadph_c	-0.02857	dctp[c]	-0.4505	leu__L_c	-0.176	phe_L[c]	-2.12	pro__L_c	-0.04583	cys__L_c	-0.001398	pa160[c]	-0.38	thr__L[c]	-0.0019	dtmp[c]	-0.1854	ser_L[c]
-0.01616	nad[c]	-0.3432	lys-L[c]	-0.01635	pg_HP[c]	-0.124	m350	-0.205	ser-L[c]	-0.205	ser-L[c]			-0.2178	ile__L_c	-0.3432	lys__L_c	-0.09474	m526	-0.000223	mlthf_c	0.5117	ppi_c	60	pi_c	-0.1823	phe_L[c]	-0.0005	pe120_c	-0.3172	ser_L[c]	-0.3432	lys__L_c	45.56	pi[c]	-0.01	ptrc_c	-0.1926	lys__L_c	-0.001398	pgp160[c]	-0.13	tyr__L[c]	-0.015	gmp[c]	-0.02	so4[c]
-0.000934	nadp[c]	-0.1537	met-L[c]	-0.176	phe_L[c]	-0.02617	m527	-5e-05	thf[c]	-0.000223	thf[c]			-0.1912	k_c	-0.1537	met__L_c	-0.05684	m546	-0.00067	mn2_c	-0.191	pro__L_c	-0.138	pro__L_c	-0.000223	pheme[m]	-0.0005	pe160_c	-0.1387	phe_L[c]	-0.1537	met__L_c	0.7302	ppi[c]	-2.6	ser__L_c	-0.02402	dctp_c	-0.176	phe_L[c]	-0.0025	clpn160[p]	-0.0118	ump[c]	-0.1914	thr_L[c]
-0.000216	nadph[c]	-0.008675	mg2[c]	-6e-06	pheme[c]	-0.1294	m788	-0.000223	thmpp[c]	-0.000223	thmpp[c]			-0.3378	leu__L_c	-0.008675	mg2_c	-0.1294	m806	-7e-06	mobd_c	-0.444	ser__L_c	-0.02172	rib__D_c	59.81	pi[c]	-0.0005	pe161_c	-0.3498	thr_L[c]	-0.008675	mg2_c	-0.21	pro_L[c]	-0.01	sheme_c	-0.03033	mgdg160_c	45.56	pi[c]	-0.26	asn__L[c]	-0.0019	damp[c]	-0.0234	tre[c]
-0.000176	pgly_BS[c]	-0.000223	mlthf[c]	45.56	pi[c]			-0.241	thr-L[c]	-0.241	thr-L[c]			-0.2573	lys__L_c	-0.000223	mlthf_c			-7e-06	mocogdp_c	-0.265	thr__L_c	-0.1434	ser__L_c	0.7739	ppi[c]	-0.0005	pe180_c	-0.2065	leu_L[c]	-0.000223	mlthf_c	-5.2e-05	ps_EC[c]	-0.01	spmd_c	-0.02077	dgdg160_c	0.7302	ppi[c]	-0.001	amp[c]	-0.0021	dgmp[c]	-0.0284	trp_L[c]
-0.1759	phe_L[c]	-0.000691	mn2[c]	0.7302	ppi[c]			-0.054	trp-L[c]	-0.054	trp-L[c]			-3.1e-05	malcoa_c	-0.000691	mn2_c			-0.000223	mql8_c	-0.066	trp__L_c	-0.1357	thr__L_c	-0.1085	pro_L[c]	-0.0005	pe181_c	-0.06714	his_L[c]	-0.000691	mn2_c	-0.035	ptrc[c]	-0.01	thf_c	-0.001765	mgdg161_c	-0.21	pro_L[c]	-0.31	glu__L[c]	-0.0021	dcmp[c]	-0.102	tyr_L[c]
105	pi[c]	-7e-06	mobd[c]	-0.21	pro_L[c]			-0.131	tyr-L[c]	-0.131	tyr-L[c]			-0.1152	met__L_c	-7e-06	mobd_c			-0.001787	nad_c	-0.0408	ttdca_c	-0.00797	tre_c	-0.0479	ptrc[c]	-0.0005	pg120_c	-0.04025	tyr_L[c]	-7e-06	mobd_c	-0.205	ser_L[c]	-0.01	thm_c	-0.001534	dgdg161_c	-0.035	ptrc[c]	-1e-05	fad[c]	-0.04076	vb2[c]	-0.0599	ump[c]
-0.000918	ppi[c]	-0.001831	nad[c]	-0.003374	ps_HP[c]			-0.136	utp[c]	-0.136	utp[c]			-0.008496	mg2_c	-0.001831	nad_c			-0.000112	nadp_c	-0.066	tyr__L_c	-0.006491	tre6p_c	-0.000223	pydx5p[c]	-0.0005	pg160_c	-0.1776	k[c]	-0.001831	nad_c	-0.007	spmd[c]	-2.54	thr__L_c	-7.814e-05	mgdg180_c	-0.205	ser_L[c]	-0.007	spmd[c]	-0.01478	vb6[c]	-0.2646	val_L[c]
-0.1606	pro_L[c]	-0.000447	nadp[c]	-0.035	ptrc[c]			-0.402	val-L[c]	-0.402	val-L[c]			-0.000223	mlthf_c	-0.000447	nadp_c			-0.01262	nh4_c	-0.003	udpg_c	-0.02012	trp__L_c	-0.000223	ribflv[c]	-0.0005	pg180_c	-0.007895	mg2[c]	-0.000447	nadp_c	-3e-06	succoa[c]	-1.27	trp__L_c	-0.0003552	dgdg180_c	-0.007	spmd[c]	-0.136	utp[c]	-0.4256	nica[c]	-0.0015	zymst[c]
-0.2162	ser_L[c]	-0.01301	nh4[c]	-0.205	ser_L[c]									-0.000677	mn2_c	-0.01301	nh4_c			-0.000313	ni2_c	-0.076	udpgal_c	-0.01219	ttdca_c	-0.3055	ser_L[c]	-0.176	phe__L_c	-0.02614	dttp[c]	-0.01301	nh4_c	-0.241	thr_L[c]	-2.3	tyr__L_c	-0.0007235	mgdg181_c	-3e-06	succoa[c]	-45.56	h2o[c]	-0.0034	c160[c]
-6.6e-05	t12dg_BS[c]	-0.000323	ni2[c]	-0.007	spmd[c]									-7e-06	mobd_c	-0.000323	ni2_c			-0.03673	pe160_c	-0.107	utp_c	-0.03176	tyr__L_c	-0.003948	so4[c]	45.56	pi_c	-0.02857	dgtp[c]	-0.000323	ni2_c	-0.054	trp_L[c]	-1.78	uamr_c	-0.0004642	dgdg181_c	-0.241	thr_L[c]	-0.0054	pe181[p]	-0.00213	c180[c]
-0.003112	tcam_BS[c]	-0.01787	pe160[c]	-3e-06	succoa[c]									-0.001787	nad_c	-0.01787	pe160_c			-0.04192	pe161_c	-0.319	val__L_c	-0.000986	uaagmda_c	-0.00959	spmd[c]	0.7302	ppi_c	-0.08736	ile_L[c]	-0.01787	pe160_c	-0.131	tyr_L[c]	-2.39	ump_c	-0.0007235	mgdg181_9_c	-0.054	trp_L[c]	-0.154	glycogen[c]	-3.4e-06	c200[c]
-0.1863	thr_L[c]	-0.05415	pe161[c]	-6e-06	thm[c]									-4.5e-05	nadh_c	-0.05415	pe161_c			-0.1855	phe__L_c	-0.001	udpgalur_c	-0.002793	uamr_c	-0.000223	thf[c]	-0.21	pro__L_c	-0.003158	mobd[c]	-0.05415	pe161_c	-0.003	udpg[c]	-4.12	val__L_c	-0.0004642	dgdg181_9_c	-0.131	tyr_L[c]	-3e-06	succoa[c]	-0.00058	c220[c]
-0.05434	trp_L[c]	-0.1853	phe-L[c]	-0.241	thr_L[c]									-0.000112	nadp_c	-0.1853	phe__L_c			-0.000223	pheme_c	-0.02952	pe160_p	-0.1316	ump_c	-0.000223	thmpp[c]	-0.035	ptrc_c	-0.2846	val_L[c]	-0.1853	phe__L_c	-0.136	utp[c]	-0.42	12dgr_SA_c	-0.006816	fe2_c	-0.001398	udcpdp[c]	-0.0073	pe161[p]	-0.00047	c240[c]
-0.1108	tyr_L[c]	-0.000223	pheme[c]	-0.054	trp_L[c]									-0.000335	nadph_c	-0.000223	pheme_c			79.2	pi_c	-0.00936	pe161_p	-0.2058	val__L_c	-0.2045	thr_L[c]	-0.205	ser__L_c	-0.08789	trp_L[c]	-0.000223	pheme_c	-0.402	val_L[c]	-2.51	clpn_SA_c	-0.0002233	pheme_c	-0.136	utp[c]	-0.39	ile__L[c]	-0.3381	tagly[c]
-0.0415	utp[c]	53.95	pi[c]	-0.131	tyr_L[c]									-0.01274	nh4_c	53.95	pi_c			0.5584	ppi_c	-0.00576	pe181_p	-0.05835	hexc_c	-0.02095	trp_L[c]	-0.0005	sheme_c	-0.000223	sheme[c]	53.95	pi_c			-0.01207	dgdcg_SA2_c	-0.0002233	fad_c	-0.402	val_L[c]	-0.32	asp__L[c]	-0.0028	c181[c]
-0.3067	val_L[c]	0.7739	ppi[c]	-0.003	udpg[c]									-0.000316	ni2_c	0.7739	ppi_c			-0.2213	pro__L_c	-0.001015	pg160_p	-0.011	mycolate_c	-0.1379	tyr_L[c]	-3e-06	succoa_c	-0.003158	mn2[c]	0.7739	ppi_c			-5.3	glcp_SA_c	-0.0264	dttp_c			-0.5	val__L[c]	-0.0007	c182[c]
		-0.2211	pro-L[c]	-0.136	utp[c]									-0.04004	pe140_c	-0.2211	pro__L_c			-0.000223	pydx5p_c	-0.000323	pg161_p	-0.003338	kmycolate_c	-0.2219	utp[c]	-0.241	thr__L_c	-0.003158	zn2[c]	-0.2211	pro__L_c			-0.01	pala_SA2_c	-0.001614	gcarote_c			-0.91	gly[c]	-0.0003	c183(6)[c]
		-0.000223	pydx5p[c]	-0.402	val_L[c]									-0.1209	pe160_c	-0.000223	pydx5p_c			-0.000223	ribflv_c	-0.000185	pg181_p	-0.001137	sl1_c	-0.203	val_L[c]	-0.054	trp__L_c	-0.003	udpg[c]	-0.000223	pydx5p_c			-0.89	pe_SA_c	-0.2671	ser__L_c			-0.0254	dgtp[c]	-0.00041	c202[c]
		-0.000223	ribflv[c]											-0.177	pe161_c	-0.000223	ribflv_c			-0.216	ser__L_c	-0.0013	clpn160_p	-0.006474	tres_c			-0.131	tyr__L_c	-0.02748	glycogen[c]	-0.000223	ribflv_c			-2.31	pg_SA_c	-0.3398	gly_c			-0.0247	datp[c]	-0.00205	c204(6)[c]
		-0.2158	ser-L[c]											-0.00707	pe181_c	-0.2158	ser__L_c			-0.000223	sheme_c	-0.0004	clpn161_p	-0.001176	tat_c			-0.003	udpg_c	-0.007	spmd[c]	-0.2158	ser__L_c			-0.01	pgly_SA2_c	-0.0002233	mlthf_c			-0.00086	clpn140[p]	-0.0254	pc[c]
		-0.000223	sheme[c]											-0.00961	pg140_c	-0.000223	sheme_c			-0.004206	so4_c	-0.0002	clpn181_p	-0.000263	ppdima_c			-0.136	utp_c	-0.05	5mthf[c]	-0.000223	sheme_c			-0.01	pleu_SA2_c	-0.000223	gthrd_c			-0.0025	pg160[p]
		-0.004338	so4[c]											-0.02901	pg160_c	-0.004338	so4_c			-0.000223	thf_c			-0.001008	uaaGgla_c			-0.402	val__L_c	-1.4e-05	clpn2_ST[p]	-0.004338	so4_c			-0.15	plys_SA2_c	-0.000223	hemeO_c			-0.0254	dctp[c]
		-0.000223	thf[c]											-0.04247	pg161_c	-0.000223	thf_c			-0.000223	thmpp_c			-0.001008	uaaAgla_c					-0.00042	pg2_ST[p]	-0.000223	thf_c			-2.86	tcam_c	-0.000223	hemeA_c
		-0.000223	thmpp[c]											-0.001696	pg181_c	-0.000223	thmpp_c			-0.2539	thr__L_c			-0.006453	phdca_c					-0.001531	pe2_ST[p]	-0.000223	thmpp_c					-0.08565	his__L_c
		-0.2537	thr-L[c]											-0.1389	phe__L_c	-0.2537	thr__L_c			-0.0569	trp__L_c			-0.00581	pg190_c					-4e-06	ps2_ST[p]	-0.2537	thr__L_c					-0.2889	ile__L_c
		-0.05684	trp-L[c]											46.66	pi_c	-0.05684	trp__L_c			-0.138	tyr__L_c			-0.00613	pg160190_c					-0.000937	colipaOA[e]	-0.05684	trp__L_c					-0.525	leu__L_c
		-0.1379	tyr-L[c]											0.287	ppi_c	-0.1379	tyr__L_c			-5.5e-05	udcpdp_c			-0.000273	pdima_c					-4e-06	pa2_ST[p]	-0.1379	tyr__L_c					-0.02523	lipidAds_c
		-5.5e-05	udcpdp[c]											-0.1657	pro__L_c	-5.5e-05	udcpdp_c			-0.08473	utp_c			-0.001251	pat_c							-5.5e-05	udcpdp_c					-0.000223	5mthf_c
		-0.1441	utp[c]											-0.000223	pydx5p_c	-0.1441	utp_c			-0.4236	val__L_c			-0.001402	mcbts_c							-0.1441	utp_c					-0.007573	mg2_c
		-0.4232	val-L[c]											-0.000223	ribflv_c	-0.4232	val__L_c			-0.000331	zn2_c			-0.001274	Ac2PIM2_c							-0.4232	val__L_c					-0.02409	dgtp_c
		-0.000341	zn2[c]											-0.1618	ser__L_c	-0.000341	zn2_c			-0.06821	pe160_p			-0.001488	Ac1PIM2_c							-0.000341	zn2_c					-0.02631	datp_c
		-0.04595	pe160[p]											-0.004248	so4_c	-0.04595	pe160_p			-0.07785	pe161_p			-0.00179	PIM2_c							-0.04595	pe160_p					-0.2361	pro__L_c
		-0.02106	pe161[p]											-0.01543	teca_CL_c	-0.02106	pe161_p							-0.002076	PIM1_c							-0.02106	pe161_p					-0.007997	pg160_c
														-0.000223	thf_c									-0.001681	Ac1PIM1_c													-0.0001363	pg161_c
														-0.000223	thmpp_c									-0.01568	arach_c													-0.0002742	pg180_c
														-0.1902	thr__L_c									-0.001106	tmha1_c													-0.0005102	pg181_c
														-0.04262	trp__L_c									-0.006407	pa190190_c													-0.0005102	pg181_9_c
														-0.1034	tyr__L_c									-0.0011	tmha2_c													-0.1847	phe__L_c
														-5.5e-05	udcpdp_c									-0.006798	pa160190_c													-5.353e-05	udcpdp_c
														-0.0437	utp_c									-0.001104	tmha3_c													-0.003787	so4_c
														-0.3173	val__L_c									-0.000977	ugagmda_c													-0.006744	spmd_c
														-0.000333	zn2_c									-0.001498	fcmcbtt_c													-0.02389	sqdg160_c
																								-0.00784	mbhn_c													-0.00276	sqdg161_c
																								-0.001266	PIM5_c													-0.0005243	sqdg180_c
																								-0.001154	PIM6_c													-0.003068	sqdg181_c
																								-0.001335	Ac1PIM3_c													-0.003068	sqdg181_9_c
																								-0.001211	Ac1PIM4_c													-9.827e-05	succoa_c
																								-0.0958	mocdca_c													-0.2528	thr__L_c
																								-0.001573	PIM3_c													-0.1343	tyr__L_c
																								-0.001403	PIM4_c													-1.448e-05	gtocophe_c
																								-0.001097	tmha4_c													-0.0002632	atocophe_c
																																						-0.0002238	dtocophe_c
																																						-1.448e-05	btocophe_c
																																						-0.0713	trp__L_c
																																						-0.3102	val__L_c
																																						-0.001644	phllqne_c
																																						-0.003787	na1_c
																																						-0.1692	k_c
																																						-0.003029	mobd_c
																																						-0.006816	fe3_c
																																						-0.003029	mn2_c
																																						-0.003008	cu2_c
																																						-0.003008	zn2_c
																																						-0.004512	ca2_c
[truncated: 2 more columns]
