# Supplementary material for: SSER: Species specific essential reactions database
Source: BMC Syst Biol. 2017 Apr 19;11:50. doi: 10.1186/s12918-017-0426-0 (PMC5395902; doi:10.1186/s12918-017-0426-0)
Supplement: Supplementary file 5 — Shared reactions between E.coli and Shigella flexneri 2a str. 301. (XLSX 23 kb) [file 12918_2017_426_MOESM5_ESM.xlsx]

## Sheet: Sheet2
Escherichia coli K-12 MG1655					Shigella flexneri 2a str. 301
Abbreviation	Name	GrowthMedia	Organism		Abbreviation	Name	GrowthMedia	Organism
3OAR140	3 oxoacyl acyl carrier protein reductase n C140	Glucose Minimal	Escherichia coli K-12 MG1655		3OAR140	3-oxoacyl-[acyl-carrier-protein] reductase (n-C14:0)	M9 /Glucose Minimal	Shigella flexneri 2a str. 301
3OAS140	3 oxoacyl acyl carrier protein synthase n C140	Glucose Minimal	Escherichia coli K-12 MG1655		3OAS140	3-oxoacyl-[acyl-carrier-protein] synthase (n-C14:0)	M9 /Glucose Minimal	Shigella flexneri 2a str. 301
A5PISO	arabinose 5 phosphate isomerase	Glucose Minimal	Escherichia coli K-12 MG1655		A5PISO	Arabinose-5-phosphate isomerase	M9 /Glucose Minimal	Shigella flexneri 2a str. 301
ACCOAC	acetyl CoA carboxylase	Glucose Minimal	Escherichia coli K-12 MG1655		ACCOAC	Acetyl-CoA carboxylase	M9 /Glucose Minimal	Shigella flexneri 2a str. 301
ACGK	acetylglutamate kinase	Glucose Minimal	Escherichia coli K-12 MG1655		ACGK	Acetylglutamate kinase	M9 /Glucose Minimal	Shigella flexneri 2a str. 301
ACGS	N acetylglutamate synthase	Glucose Minimal	Escherichia coli K-12 MG1655		ACGS	N-acetylglutamate synthase	M9 /Glucose Minimal	Shigella flexneri 2a str. 301
ACHBS	2 aceto 2 hydroxybutanoate synthase	Glucose Minimal	Escherichia coli K-12 MG1655		ACHBS	2-aceto-2-hydroxybutanoate synthase	M9 /Glucose Minimal	Shigella flexneri 2a str. 301
ACLS	acetolactate synthase	Glucose Minimal	Escherichia coli K-12 MG1655		ACLS	Acetolactate synthase	M9 /Glucose Minimal	Shigella flexneri 2a str. 301
ACODA	acetylornithine deacetylase	Glucose Minimal	Escherichia coli K-12 MG1655		ACODA	Acetylornithine deacetylase	M9 /Glucose Minimal	Shigella flexneri 2a str. 301
ACONTa	aconitase half reaction A Citrate hydro lyase	Glucose Minimal	Escherichia coli K-12 MG1655		ACONTa	Aconitase (half-reaction A, Citrate hydro-lyase)	M9 /Glucose Minimal	Shigella flexneri 2a str. 301
ACONTb	aconitase half reaction B Isocitrate hydro lyase	Glucose Minimal	Escherichia coli K-12 MG1655		ACONTb	Aconitase (half-reaction B, Isocitrate hydro-lyase)	M9 /Glucose Minimal	Shigella flexneri 2a str. 301
ACOTA	acetylornithine transaminase	Glucose Minimal	Escherichia coli K-12 MG1655		ACOTA	Acetylornithine transaminase	M9 /Glucose Minimal	Shigella flexneri 2a str. 301
ADSK	adenylyl sulfate kinase	Glucose Minimal	Escherichia coli K-12 MG1655		ADSK	Adenylyl-sulfate kinase	M9 /Glucose Minimal	Shigella flexneri 2a str. 301
ADSL1r	adenylsuccinate lyase	Glucose Minimal	Escherichia coli K-12 MG1655		ADSL1r	Adenylsuccinate lyase	M9 /Glucose Minimal	Shigella flexneri 2a str. 301
ADSL2r	adenylosuccinate lyase	Glucose Minimal	Escherichia coli K-12 MG1655		ADSL2r	Adenylosuccinate lyase	M9 /Glucose Minimal	Shigella flexneri 2a str. 301
ADSS	adenylosuccinate synthase	Glucose Minimal	Escherichia coli K-12 MG1655		ADSS	Adenylosuccinate synthase	M9 /Glucose Minimal	Shigella flexneri 2a str. 301
AGPAT160	1 hexadecanoyl sn glycerol 3 phosphate O acyltransferase n C160	Glucose Minimal	Escherichia coli K-12 MG1655		AGPAT160	1-hexadecanoyl-sn-glycerol 3-phosphate O-acyltransferase (n-C16:0)	M9 /Glucose Minimal	Shigella flexneri 2a str. 301
AGPAT161	1 hexadec 7 enoyl sn glycerol 3 phosphate O acyltransferase n C161	Glucose Minimal	Escherichia coli K-12 MG1655		AGPAT161	1-hexadec-7-enoyl-sn-glycerol 3-phosphate O-acyltransferase (n-C16:1)	M9 /Glucose Minimal	Shigella flexneri 2a str. 301
AGPR	N acetyl g glutamyl phosphate reductase	Glucose Minimal	Escherichia coli K-12 MG1655		AGPR	N-acetyl-g-glutamyl-phosphate reductase	M9 /Glucose Minimal	Shigella flexneri 2a str. 301
AHCYSNS	S adenosylhomocysteine nucleosidase	Glucose Minimal	Escherichia coli K-12 MG1655		AHCYSNS	S-adenosylhomocysteine nucleosidase	M9 /Glucose Minimal	Shigella flexneri 2a str. 301
AICART	phosphoribosylaminoimidazolecarboxamide formyltransferase	Glucose Minimal	Escherichia coli K-12 MG1655		AICART	Phosphoribosylaminoimidazolecarboxamide formyltransferase	M9 /Glucose Minimal	Shigella flexneri 2a str. 301
AIRC2	phosphoribosylaminoimidazole carboxylase	Glucose Minimal	Escherichia coli K-12 MG1655		AIRC2	Phosphoribosylaminoimidazole carboxylase	M9 /Glucose Minimal	Shigella flexneri 2a str. 301
AIRC3	phosphoribosylaminoimidazole carboxylase mutase rxn	Glucose Minimal	Escherichia coli K-12 MG1655		AIRC3	Phosphoribosylaminoimidazole carboxylase (mutase rxn)	M9 /Glucose Minimal	Shigella flexneri 2a str. 301
ALAALAr	D alanine D alanine ligase reversible	Glucose Minimal	Escherichia coli K-12 MG1655		ALAALAr	D-alanine-D-alanine ligase (reversible)	M9 /Glucose Minimal	Shigella flexneri 2a str. 301
ALAR	alanine racemase	Glucose Minimal	Escherichia coli K-12 MG1655		ALAR	Alanine racemase	M9 /Glucose Minimal	Shigella flexneri 2a str. 301
AMPMS2	4 amino 2 methyl 5 phosphomethylpyrimidine synthetase	Glucose Minimal	Escherichia coli K-12 MG1655		AMPMS2	4-amino-2-methyl-5-phosphomethylpyrimidine synthetase	M9 /Glucose Minimal	Shigella flexneri 2a str. 301
ANPRT	anthranilate phosphoribosyltransferase	Glucose Minimal	Escherichia coli K-12 MG1655		ANPRT	Anthranilate phosphoribosyltransferase	M9 /Glucose Minimal	Shigella flexneri 2a str. 301
ANS	anthranilate synthase	Glucose Minimal	Escherichia coli K-12 MG1655		ANS	Anthranilate synthase	M9 /Glucose Minimal	Shigella flexneri 2a str. 301
APRAUR	5 amino 6 5 phosphoribosylamino uracil reductase	Glucose Minimal	Escherichia coli K-12 MG1655		APRAUR	5-amino-6-(5-phosphoribosylamino)uracil reductase	M9 /Glucose Minimal	Shigella flexneri 2a str. 301
ARGSL	argininosuccinate lyase	Glucose Minimal	Escherichia coli K-12 MG1655		ARGSL	Argininosuccinate lyase	M9 /Glucose Minimal	Shigella flexneri 2a str. 301
ARGSS	argininosuccinate synthase	Glucose Minimal	Escherichia coli K-12 MG1655		ARGSS	Argininosuccinate synthase	M9 /Glucose Minimal	Shigella flexneri 2a str. 301
ASAD	aspartate semialdehyde dehydrogenase	Glucose Minimal	Escherichia coli K-12 MG1655		ASAD	Aspartate-semialdehyde dehydrogenase	M9 /Glucose Minimal	Shigella flexneri 2a str. 301
ASP1DC	aspartate 1 decarboxylase	Glucose Minimal	Escherichia coli K-12 MG1655		ASP1DC	Aspartate 1-decarboxylase	M9 /Glucose Minimal	Shigella flexneri 2a str. 301
ASPCT	aspartate carbamoyltransferase	Glucose Minimal	Escherichia coli K-12 MG1655		ASPCT	Aspartate carbamoyltransferase	M9 /Glucose Minimal	Shigella flexneri 2a str. 301
ASPK	aspartate kinase	Glucose Minimal	Escherichia coli K-12 MG1655		ASPK	Aspartate kinase	M9 /Glucose Minimal	Shigella flexneri 2a str. 301
ASPTA	aspartate transaminase	Glucose Minimal	Escherichia coli K-12 MG1655		ASPTA	Aspartate transaminase	M9 /Glucose Minimal	Shigella flexneri 2a str. 301
ATPPRT	ATP phosphoribosyltransferase	Glucose Minimal	Escherichia coli K-12 MG1655		ATPPRT	ATP phosphoribosyltransferase	M9 /Glucose Minimal	Shigella flexneri 2a str. 301
BPNT	3 5 bisphosphate nucleotidase	Glucose Minimal	Escherichia coli K-12 MG1655		BPNT	3,5-bisphosphate nucleotidase	M9 /Glucose Minimal	Shigella flexneri 2a str. 301
CA2tex	calcium Ca2 transport via diffusion extracellular to periplasm	Glucose Minimal	Escherichia coli K-12 MG1655		CA2tex	Calcium (Ca+2) transport via diffusion (extracellular to periplasm)	M9 /Glucose Minimal	Shigella flexneri 2a str. 301
CAt6pp	calcium sodium antiporter 11	Glucose Minimal	Escherichia coli K-12 MG1655		CAt6pp	Calcium / sodium antiporter (1:1)	M9 /Glucose Minimal	Shigella flexneri 2a str. 301
CDPMEK	4 cytidine 5 diphospho 2 C methyl D erythritol kinase	Glucose Minimal	Escherichia coli K-12 MG1655		CDPMEK	4-(cytidine 5-diphospho)-2-C-methyl-D-erythritol kinase	M9 /Glucose Minimal	Shigella flexneri 2a str. 301
CHORM	chorismate mutase	Glucose Minimal	Escherichia coli K-12 MG1655		CHORM	Chorismate mutase	M9 /Glucose Minimal	Shigella flexneri 2a str. 301
CHORS	chorismate synthase	Glucose Minimal	Escherichia coli K-12 MG1655		CHORS	Chorismate synthase	M9 /Glucose Minimal	Shigella flexneri 2a str. 301
CHRPL	Chorismate pyruvate lyase	Glucose Minimal	Escherichia coli K-12 MG1655		CHRPL	Chorismate pyruvate lyase	M9 /Glucose Minimal	Shigella flexneri 2a str. 301
CLt3_2pp	chloride transport out via proton antiport 21 periplasm	Glucose Minimal	Escherichia coli K-12 MG1655		CLt3_2pp	Chloride transport out via proton antiport (2:1) (periplasm)	M9 /Glucose Minimal	Shigella flexneri 2a str. 301
CLtex	chloride Cl 1 transport via diffusion extracellular to periplasm	Glucose Minimal	Escherichia coli K-12 MG1655		CLtex	Chloride (Cl-1) transport via diffusion (extracellular to periplasm)	M9 /Glucose Minimal	Shigella flexneri 2a str. 301
COBALT2tex	cobalt Co2 transport via diffusion extracellular to periplasm	Glucose Minimal	Escherichia coli K-12 MG1655		COBALT2tex	Cobalt (Co+2) transport via diffusion (extracellular to periplasm)	M9 /Glucose Minimal	Shigella flexneri 2a str. 301
COBALT2tpp	cobalt transport in via permease no H	Glucose Minimal	Escherichia coli K-12 MG1655		COBALT2tpp	Cobalt transport in via permease (no H+)	M9 /Glucose Minimal	Shigella flexneri 2a str. 301
CS	citrate synthase	Glucose Minimal	Escherichia coli K-12 MG1655		CS	Citrate synthase	M9 /Glucose Minimal	Shigella flexneri 2a str. 301
CTPS2	CTP synthase glutamine	Glucose Minimal	Escherichia coli K-12 MG1655		CTPS2	CTP synthase (glutamine)	M9 /Glucose Minimal	Shigella flexneri 2a str. 301
CU2tex	copper Cu2 transport via diffusion extracellular to periplasm	Glucose Minimal	Escherichia coli K-12 MG1655		CU2tex	Copper (Cu+2) transport via diffusion (extracellular to periplasm)	M9 /Glucose Minimal	Shigella flexneri 2a str. 301
CU2tpp	copper transport in via permease no H	Glucose Minimal	Escherichia coli K-12 MG1655		CU2tpp	Copper transport in via permease (no H+)	M9 /Glucose Minimal	Shigella flexneri 2a str. 301
CYSS	cysteine synthase	Glucose Minimal	Escherichia coli K-12 MG1655		CYSS	Cysteine synthase	M9 /Glucose Minimal	Shigella flexneri 2a str. 301
DAPDC	diaminopimelate decarboxylase	Glucose Minimal	Escherichia coli K-12 MG1655		DAPDC	Diaminopimelate decarboxylase	M9 /Glucose Minimal	Shigella flexneri 2a str. 301
DAPE	diaminopimelate epimerase	Glucose Minimal	Escherichia coli K-12 MG1655		DAPE	Diaminopimelate epimerase	M9 /Glucose Minimal	Shigella flexneri 2a str. 301
DASYN160	CDP diacylglycerol synthetase n C160	Glucose Minimal	Escherichia coli K-12 MG1655		DASYN160	CDP-diacylglycerol synthetase (n-C16:0)	M9 /Glucose Minimal	Shigella flexneri 2a str. 301
DASYN161	CDP diacylglycerol synthetase n C161	Glucose Minimal	Escherichia coli K-12 MG1655		DASYN161	CDP-diacylglycerol synthetase (n-C16:1)	M9 /Glucose Minimal	Shigella flexneri 2a str. 301
DB4PS	3 4 Dihydroxy 2 butanone 4 phosphate synthase	Glucose Minimal	Escherichia coli K-12 MG1655		DB4PS	3,4-Dihydroxy-2-butanone-4-phosphate synthase	M9 /Glucose Minimal	Shigella flexneri 2a str. 301
DDPA	3 deoxy D arabino heptulosonate 7 phosphate synthetase	Glucose Minimal	Escherichia coli K-12 MG1655		DDPA	3-deoxy-D-arabino-heptulosonate 7-phosphate synthetase	M9 /Glucose Minimal	Shigella flexneri 2a str. 301
DHAD1	dihydroxy acid dehydratase 2 3 dihydroxy 3 methylbutanoate	Glucose Minimal	Escherichia coli K-12 MG1655		DHAD1	Dihydroxy-acid dehydratase (2,3-dihydroxy-3-methylbutanoate)	M9 /Glucose Minimal	Shigella flexneri 2a str. 301
DHAD2	Dihydroxy acid dehydratase 2 3 dihydroxy 3 methylpentanoate	Glucose Minimal	Escherichia coli K-12 MG1655		DHAD2	Dihydroxy-acid dehydratase (2,3-dihydroxy-3-methylpentanoate)	M9 /Glucose Minimal	Shigella flexneri 2a str. 301
DHDPRy	dihydrodipicolinate reductase NADPH	Glucose Minimal	Escherichia coli K-12 MG1655		DHDPRy	Dihydrodipicolinate reductase (NADPH)	M9 /Glucose Minimal	Shigella flexneri 2a str. 301
DHDPS	dihydrodipicolinate synthase	Glucose Minimal	Escherichia coli K-12 MG1655		DHDPS	Dihydrodipicolinate synthase	M9 /Glucose Minimal	Shigella flexneri 2a str. 301
DHFR	dihydrofolate reductase	Glucose Minimal	Escherichia coli K-12 MG1655		DHFR	Dihydrofolate reductase	M9 /Glucose Minimal	Shigella flexneri 2a str. 301
DHORTS	dihydroorotase	Glucose Minimal	Escherichia coli K-12 MG1655		DHORTS	Dihydroorotase	M9 /Glucose Minimal	Shigella flexneri 2a str. 301
DHPPDA2	diaminohydroxyphosphoribosylaminopryrimidine deaminase 25drapp	Glucose Minimal	Escherichia coli K-12 MG1655		DHPPDA2	Diaminohydroxyphosphoribosylaminopryrimidine deaminase (25drapp)	M9 /Glucose Minimal	Shigella flexneri 2a str. 301
DHQS	3 dehydroquinate synthase	Glucose Minimal	Escherichia coli K-12 MG1655		DHQS	3-dehydroquinate synthase	M9 /Glucose Minimal	Shigella flexneri 2a str. 301
DHQTi	3 dehydroquinate dehydratase irreversible	Glucose Minimal	Escherichia coli K-12 MG1655		DHQTi	3-dehydroquinate dehydratase, irreversible	M9 /Glucose Minimal	Shigella flexneri 2a str. 301
DMATT	dimethylallyltranstransferase	Glucose Minimal	Escherichia coli K-12 MG1655		DMATT	Dimethylallyltranstransferase	M9 /Glucose Minimal	Shigella flexneri 2a str. 301
DPCOAK	dephospho CoA kinase	Glucose Minimal	Escherichia coli K-12 MG1655		DPCOAK	Dephospho-CoA kinase	M9 /Glucose Minimal	Shigella flexneri 2a str. 301
DPR	2 dehydropantoate 2 reductase	Glucose Minimal	Escherichia coli K-12 MG1655		DPR	2-dehydropantoate 2-reductase	M9 /Glucose Minimal	Shigella flexneri 2a str. 301
DTMPK	dTMP kinase	Glucose Minimal	Escherichia coli K-12 MG1655		DTMPK	DTMP kinase	M9 /Glucose Minimal	Shigella flexneri 2a str. 301
DXPRIi	1 deoxy D xylulose reductoisomerase	Glucose Minimal	Escherichia coli K-12 MG1655		DXPRIi	1-deoxy-D-xylulose reductoisomerase	M9 /Glucose Minimal	Shigella flexneri 2a str. 301
DXPS	1 deoxy D xylulose 5 phosphate synthase	Glucose Minimal	Escherichia coli K-12 MG1655		DXPS	1-deoxy-D-xylulose 5-phosphate synthase	M9 /Glucose Minimal	Shigella flexneri 2a str. 301
E4PD	Erythrose 4 phosphate dehydrogenase	Glucose Minimal	Escherichia coli K-12 MG1655		E4PD	Erythrose 4-phosphate dehydrogenase	M9 /Glucose Minimal	Shigella flexneri 2a str. 301
FCLT	Ferrochelatase	Glucose Minimal	Escherichia coli K-12 MG1655		FCLT	Ferrochelatase	M9 /Glucose Minimal	Shigella flexneri 2a str. 301
FMNAT	FMN adenylyltransferase	Glucose Minimal	Escherichia coli K-12 MG1655		FMNAT	FMN adenylyltransferase	M9 /Glucose Minimal	Shigella flexneri 2a str. 301
G1PACT	glucosamine 1 phosphate N acetyltransferase	Glucose Minimal	Escherichia coli K-12 MG1655		G1PACT	Glucosamine-1-phosphate N-acetyltransferase	M9 /Glucose Minimal	Shigella flexneri 2a str. 301
G1SAT	glutamate 1 semialdehyde aminotransferase	Glucose Minimal	Escherichia coli K-12 MG1655		G1SAT	Glutamate-1-semialdehyde aminotransferase	M9 /Glucose Minimal	Shigella flexneri 2a str. 301
G3PD2	glycerol 3 phosphate dehydrogenase NADP	Glucose Minimal	Escherichia coli K-12 MG1655		G3PD2	Glycerol-3-phosphate dehydrogenase (NADP)	M9 /Glucose Minimal	Shigella flexneri 2a str. 301
G5SADs	L glutamate 5 semialdehyde dehydratase spontaneous	Glucose Minimal	Escherichia coli K-12 MG1655		G5SADs	L-glutamate 5-semialdehyde dehydratase (spontaneous)	M9 /Glucose Minimal	Shigella flexneri 2a str. 301
GF6PTA	glutamine fructose 6 phosphate transaminase	Glucose Minimal	Escherichia coli K-12 MG1655		GF6PTA	Glutamine-fructose-6-phosphate transaminase	M9 /Glucose Minimal	Shigella flexneri 2a str. 301
GK1	guanylate kinase GMPATP	Glucose Minimal	Escherichia coli K-12 MG1655		GK1	Guanylate kinase (GMP:ATP)	M9 /Glucose Minimal	Shigella flexneri 2a str. 301
GLNS	glutamine synthetase	Glucose Minimal	Escherichia coli K-12 MG1655		GLNS	Glutamine synthetase	M9 /Glucose Minimal	Shigella flexneri 2a str. 301
GLUPRT	glutamine phosphoribosyldiphosphate amidotransferase	Glucose Minimal	Escherichia coli K-12 MG1655		GLUPRT	Glutamine phosphoribosyldiphosphate amidotransferase	M9 /Glucose Minimal	Shigella flexneri 2a str. 301
GLUR	glutamate racemase	Glucose Minimal	Escherichia coli K-12 MG1655		GLUR	Glutamate racemase	M9 /Glucose Minimal	Shigella flexneri 2a str. 301
GLUTRR	glutamyl tRNA reductase	Glucose Minimal	Escherichia coli K-12 MG1655		GLUTRR	Glutamyl-tRNA reductase	M9 /Glucose Minimal	Shigella flexneri 2a str. 301
GLUTRS	Glutamyl tRNA synthetase	Glucose Minimal	Escherichia coli K-12 MG1655		GLUTRS	Glutamyl-tRNA synthetase	M9 /Glucose Minimal	Shigella flexneri 2a str. 301
GMPS2	GMP synthase	Glucose Minimal	Escherichia coli K-12 MG1655		GMPS2	GMP synthase	M9 /Glucose Minimal	Shigella flexneri 2a str. 301
GRTT	geranyltranstransferase	Glucose Minimal	Escherichia coli K-12 MG1655		GRTT	Geranyltranstransferase	M9 /Glucose Minimal	Shigella flexneri 2a str. 301
GTPCII2	GTP cyclohydrolase II 25drapp	Glucose Minimal	Escherichia coli K-12 MG1655		GTPCII2	GTP cyclohydrolase II (25drapp)	M9 /Glucose Minimal	Shigella flexneri 2a str. 301
HBZOPT	Hydroxybenzoate octaprenyltransferase	Glucose Minimal	Escherichia coli K-12 MG1655		HBZOPT	Hydroxybenzoate octaprenyltransferase	M9 /Glucose Minimal	Shigella flexneri 2a str. 301
HCO3E	HCO3 equilibration reaction	Glucose Minimal	Escherichia coli K-12 MG1655		HCO3E	HCO3 equilibration reaction	M9 /Glucose Minimal	Shigella flexneri 2a str. 301
HISTD	histidinol dehydrogenase	Glucose Minimal	Escherichia coli K-12 MG1655		HISTD	Histidinol dehydrogenase	M9 /Glucose Minimal	Shigella flexneri 2a str. 301
HISTP	histidinol phosphatase	Glucose Minimal	Escherichia coli K-12 MG1655		HISTP	Histidinol-phosphatase	M9 /Glucose Minimal	Shigella flexneri 2a str. 301
HMBS	hydroxymethylbilane synthase	Glucose Minimal	Escherichia coli K-12 MG1655		HMBS	Hydroxymethylbilane synthase	M9 /Glucose Minimal	Shigella flexneri 2a str. 301
HSDy	homoserine dehydrogenase NADPH	Glucose Minimal	Escherichia coli K-12 MG1655		HSDy	Homoserine dehydrogenase (NADPH)	M9 /Glucose Minimal	Shigella flexneri 2a str. 301
HSK	homoserine kinase	Glucose Minimal	Escherichia coli K-12 MG1655		HSK	Homoserine kinase	M9 /Glucose Minimal	Shigella flexneri 2a str. 301
HSTPT	histidinol phosphate transaminase	Glucose Minimal	Escherichia coli K-12 MG1655		HSTPT	Histidinol-phosphate transaminase	M9 /Glucose Minimal	Shigella flexneri 2a str. 301
ICDHyr	isocitrate dehydrogenase NADP	Glucose Minimal	Escherichia coli K-12 MG1655		ICDHyr	Isocitrate dehydrogenase (NADP)	M9 /Glucose Minimal	Shigella flexneri 2a str. 301
IG3PS	Imidazole glycerol 3 phosphate synthase	Glucose Minimal	Escherichia coli K-12 MG1655		IG3PS	Imidazole-glycerol-3-phosphate synthase	M9 /Glucose Minimal	Shigella flexneri 2a str. 301
IGPDH	imidazoleglycerol phosphate dehydratase	Glucose Minimal	Escherichia coli K-12 MG1655		IGPDH	Imidazoleglycerol-phosphate dehydratase	M9 /Glucose Minimal	Shigella flexneri 2a str. 301
IGPS	indole 3 glycerol phosphate synthase	Glucose Minimal	Escherichia coli K-12 MG1655		IGPS	Indole-3-glycerol-phosphate synthase	M9 /Glucose Minimal	Shigella flexneri 2a str. 301
ILETA	isoleucine transaminase	Glucose Minimal	Escherichia coli K-12 MG1655		ILETA	Isoleucine transaminase	M9 /Glucose Minimal	Shigella flexneri 2a str. 301
IMPC	IMP cyclohydrolase	Glucose Minimal	Escherichia coli K-12 MG1655		IMPC	IMP cyclohydrolase	M9 /Glucose Minimal	Shigella flexneri 2a str. 301
IPMD	3 isopropylmalate dehydrogenase	Glucose Minimal	Escherichia coli K-12 MG1655		IPMD	3-isopropylmalate dehydrogenase	M9 /Glucose Minimal	Shigella flexneri 2a str. 301
IPPMIa	3 isopropylmalate dehydratase	Glucose Minimal	Escherichia coli K-12 MG1655		IPPMIa	3-isopropylmalate dehydratase	M9 /Glucose Minimal	Shigella flexneri 2a str. 301
IPPMIb	2 isopropylmalate hydratase	Glucose Minimal	Escherichia coli K-12 MG1655		IPPMIb	2-isopropylmalate hydratase	M9 /Glucose Minimal	Shigella flexneri 2a str. 301
IPPS	2 isopropylmalate synthase	Glucose Minimal	Escherichia coli K-12 MG1655		IPPS	2-isopropylmalate synthase	M9 /Glucose Minimal	Shigella flexneri 2a str. 301
K2L4Aabcpp	KDO 2 lipid IV A transport via ABC system periplasm	Glucose Minimal	Escherichia coli K-12 MG1655		K2L4Aabcpp	KDO(2)-lipid IV A transport via ABC system (periplasm)	M9 /Glucose Minimal	Shigella flexneri 2a str. 301
KARA1	ketol acid reductoisomerase 2 3 dihydroxy 3 methylbutanoate	Glucose Minimal	Escherichia coli K-12 MG1655		KARA1	Ketol-acid reductoisomerase (2,3-dihydroxy-3-methylbutanoate)	M9 /Glucose Minimal	Shigella flexneri 2a str. 301
KARA2	ketol acid reductoisomerase 2 Acetolactate	Glucose Minimal	Escherichia coli K-12 MG1655		KARA2	Ketol-acid reductoisomerase (2-Acetolactate)	M9 /Glucose Minimal	Shigella flexneri 2a str. 301
KDOCT2	3 deoxy manno octulosonate cytidylyltransferase	Glucose Minimal	Escherichia coli K-12 MG1655		KDOCT2	3-deoxy-manno-octulosonate cytidylyltransferase	M9 /Glucose Minimal	Shigella flexneri 2a str. 301
KDOPP	3 deoxy manno octulosonate 8 phosphatase	Glucose Minimal	Escherichia coli K-12 MG1655		KDOPP	3-deoxy-manno-octulosonate-8-phosphatase	M9 /Glucose Minimal	Shigella flexneri 2a str. 301
KDOPS	3 deoxy D manno octulosonic acid 8 phosphate synthase	Glucose Minimal	Escherichia coli K-12 MG1655		KDOPS	3-deoxy -D-manno-octulosonic -acid 8-phosphate synthase	M9 /Glucose Minimal	Shigella flexneri 2a str. 301
Ktex	potassium transport via diffusion extracellular to periplasm	Glucose Minimal	Escherichia coli K-12 MG1655		Ktex	Potassium transport via diffusion (extracellular to periplasm)	M9 /Glucose Minimal	Shigella flexneri 2a str. 301
LEUTAi	leucine transaminase irreversible	Glucose Minimal	Escherichia coli K-12 MG1655		LEUTAi	Leucine transaminase (irreversible)	M9 /Glucose Minimal	Shigella flexneri 2a str. 301
LPADSS	Lipid A disaccaride synthase	Glucose Minimal	Escherichia coli K-12 MG1655		LPADSS	Lipid A disaccaride synthase	M9 /Glucose Minimal	Shigella flexneri 2a str. 301
MCOATA	Malonyl CoA ACP transacylase	Glucose Minimal	Escherichia coli K-12 MG1655		MCOATA	Malonyl-CoA-ACP transacylase	M9 /Glucose Minimal	Shigella flexneri 2a str. 301
MCTP1App	murein crosslinking transpeptidase 1A A2pm D ala periplasm	Glucose Minimal	Escherichia coli K-12 MG1655		MCTP1App	Murein crosslinking transpeptidase 1A:(A2pm->D-ala) (periplasm)	M9 /Glucose Minimal	Shigella flexneri 2a str. 301
MECDPS	2 C methyl D erythritol 2 4 cyclodiphosphate synthase	Glucose Minimal	Escherichia coli K-12 MG1655		MECDPS	2-C-methyl-D-erythritol 2,4-cyclodiphosphate synthase	M9 /Glucose Minimal	Shigella flexneri 2a str. 301
MEPCT	2 C methyl D erythritol 4 phosphate cytidylyltransferase	Glucose Minimal	Escherichia coli K-12 MG1655		MEPCT	2-C-methyl-D-erythritol 4-phosphate cytidylyltransferase	M9 /Glucose Minimal	Shigella flexneri 2a str. 301
METAT	methionine adenosyltransferase	Glucose Minimal	Escherichia coli K-12 MG1655		METAT	Methionine adenosyltransferase	M9 /Glucose Minimal	Shigella flexneri 2a str. 301
METS	methionine synthase	Glucose Minimal	Escherichia coli K-12 MG1655		METS	Methionine synthase	M9 /Glucose Minimal	Shigella flexneri 2a str. 301
MG2tex	magnesium Mg2 transport via diffusion extracellular to periplasm	Glucose Minimal	Escherichia coli K-12 MG1655		MG2tex	Magnesium (Mg+2) transport via diffusion (extracellular to periplasm)	M9 /Glucose Minimal	Shigella flexneri 2a str. 301
MNtex	Manganese Mn2 transport via diffusion extracellular to periplasm	Glucose Minimal	Escherichia coli K-12 MG1655		MNtex	Manganese (Mn+2) transport via diffusion (extracellular to periplasm)	M9 /Glucose Minimal	Shigella flexneri 2a str. 301
MOAT	3 deoxy D manno octulosonic acid transferase	Glucose Minimal	Escherichia coli K-12 MG1655		MOAT	3-deoxy-D-manno-octulosonic acid transferase	M9 /Glucose Minimal	Shigella flexneri 2a str. 301
MOAT2	3 deoxy D manno octulosonic acid transferase	Glucose Minimal	Escherichia coli K-12 MG1655		MOAT2	3-deoxy-D-manno-octulosonic acid transferase	M9 /Glucose Minimal	Shigella flexneri 2a str. 301
MOBDabcpp	molybdate transport via ABC system periplasm	Glucose Minimal	Escherichia coli K-12 MG1655		MOBDabcpp	Molybdate transport via ABC system (periplasm)	M9 /Glucose Minimal	Shigella flexneri 2a str. 301
MOBDtex	molybdate transport via diffusion extracellular to periplasm	Glucose Minimal	Escherichia coli K-12 MG1655		MOBDtex	Molybdate transport via diffusion (extracellular to periplasm)	M9 /Glucose Minimal	Shigella flexneri 2a str. 301
MOHMT	3 methyl 2 oxobutanoate hydroxymethyltransferase	Glucose Minimal	Escherichia coli K-12 MG1655		MOHMT	3-methyl-2-oxobutanoate hydroxymethyltransferase	M9 /Glucose Minimal	Shigella flexneri 2a str. 301
MPTG	murein polymerizing transglycosylase	Glucose Minimal	Escherichia coli K-12 MG1655		MPTG	Murein polymerizing transglycosylase	M9 /Glucose Minimal	Shigella flexneri 2a str. 301
MTHFR2	5 10 methylenetetrahydrofolate reductase NADH	Glucose Minimal	Escherichia coli K-12 MG1655		MTHFR2	5,10-methylenetetrahydrofolate reductase (NADH)	M9 /Glucose Minimal	Shigella flexneri 2a str. 301
NADK	NAD kinase	Glucose Minimal	Escherichia coli K-12 MG1655		NADK	NAD kinase	M9 /Glucose Minimal	Shigella flexneri 2a str. 301
NADS1	NAD synthase nh3	Glucose Minimal	Escherichia coli K-12 MG1655		NADS1	NAD synthase (nh3)	M9 /Glucose Minimal	Shigella flexneri 2a str. 301
NDPK2	nucleoside diphosphate kinase ATPUDP	Glucose Minimal	Escherichia coli K-12 MG1655		NDPK2	Nucleoside-diphosphate kinase (ATP:UDP)	M9 /Glucose Minimal	Shigella flexneri 2a str. 301
NDPK4	nucleoside diphosphate kinase ATPdTDP	Glucose Minimal	Escherichia coli K-12 MG1655		NDPK4	Nucleoside-diphosphate kinase (ATP:dTDP)	M9 /Glucose Minimal	Shigella flexneri 2a str. 301
NH4tex	ammonia transport via diffusion extracellular to periplasm	Glucose Minimal	Escherichia coli K-12 MG1655		NH4tex	Ammonia transport via diffusion (extracellular to periplasm)	M9 /Glucose Minimal	Shigella flexneri 2a str. 301
NH4tpp	ammonia reversible transport periplasm	Glucose Minimal	Escherichia coli K-12 MG1655		NH4tpp	Ammonia reversible transport (periplasm)	M9 /Glucose Minimal	Shigella flexneri 2a str. 301
NNATr	nicotinate nucleotide adenylyltransferase	Glucose Minimal	Escherichia coli K-12 MG1655		NNATr	Nicotinate-nucleotide adenylyltransferase	M9 /Glucose Minimal	Shigella flexneri 2a str. 301
OCBT	ornithine carbamoyltransferase	Glucose Minimal	Escherichia coli K-12 MG1655		OCBT	Ornithine carbamoyltransferase	M9 /Glucose Minimal	Shigella flexneri 2a str. 301
OCTDPS	Octaprenyl pyrophosphate synthase	Glucose Minimal	Escherichia coli K-12 MG1655		OCTDPS	Octaprenyl pyrophosphate synthase	M9 /Glucose Minimal	Shigella flexneri 2a str. 301
OHPBAT	O Phospho 4 hydroxy L threonine2 oxoglutarate aminotransferase	Glucose Minimal	Escherichia coli K-12 MG1655		OHPBAT	O-Phospho-4-hydroxy-L-threonine:2-oxoglutarate aminotransferase	M9 /Glucose Minimal	Shigella flexneri 2a str. 301
OMCDC	2 Oxo 4 methyl 3 carboxypentanoate decarboxylation	Glucose Minimal	Escherichia coli K-12 MG1655		OMCDC	2-Oxo-4-methyl-3-carboxypentanoate decarboxylation	M9 /Glucose Minimal	Shigella flexneri 2a str. 301
OMPDC	orotidine 5 phosphate decarboxylase	Glucose Minimal	Escherichia coli K-12 MG1655		OMPDC	Orotidine-5-phosphate decarboxylase	M9 /Glucose Minimal	Shigella flexneri 2a str. 301
OPHBDC	Octaprenyl hydroxybenzoate decarboxylase	Glucose Minimal	Escherichia coli K-12 MG1655		OPHBDC	Octaprenyl-hydroxybenzoate decarboxylase	M9 /Glucose Minimal	Shigella flexneri 2a str. 301
ORPT	orotate phosphoribosyltransferase	Glucose Minimal	Escherichia coli K-12 MG1655		ORPT	Orotate phosphoribosyltransferase	M9 /Glucose Minimal	Shigella flexneri 2a str. 301
P5CR	pyrroline 5 carboxylate reductase	Glucose Minimal	Escherichia coli K-12 MG1655		P5CR	Pyrroline-5-carboxylate reductase	M9 /Glucose Minimal	Shigella flexneri 2a str. 301
PANTS	pantothenate synthase	Glucose Minimal	Escherichia coli K-12 MG1655		PANTS	Pantothenate synthase	M9 /Glucose Minimal	Shigella flexneri 2a str. 301
PAPPT3	phospho N acetylmuramoyl pentapeptide transferase meso 2 6 diaminopimelate	Glucose Minimal	Escherichia coli K-12 MG1655		PAPPT3	Phospho-N-acetylmuramoyl-pentapeptide-transferase (meso-2,6-diaminopimelate)	M9 /Glucose Minimal	Shigella flexneri 2a str. 301
PDX5PS	Pyridoxine 5 phosphate synthase	Glucose Minimal	Escherichia coli K-12 MG1655		PDX5PS	Pyridoxine 5-phosphate synthase	M9 /Glucose Minimal	Shigella flexneri 2a str. 301
PE160abcpp	phosphatidylethanolamine transport via ABC system n C160 periplasm	Glucose Minimal	Escherichia coli K-12 MG1655		PE160abcpp	Phosphatidylethanolamine transport via ABC system (n-C16:0, periplasm)	M9 /Glucose Minimal	Shigella flexneri 2a str. 301
PE161abcpp	phosphatidylethanolamine transport via ABC system n C161 periplasm	Glucose Minimal	Escherichia coli K-12 MG1655		PE161abcpp	Phosphatidylethanolamine transport via ABC system (n-C16:1, periplasm)	M9 /Glucose Minimal	Shigella flexneri 2a str. 301
PERD	Erythronate 4 phosphate 4per dehydrogenase	Glucose Minimal	Escherichia coli K-12 MG1655		PERD	Erythronate 4-phosphate (4per) dehydrogenase	M9 /Glucose Minimal	Shigella flexneri 2a str. 301
PGAMT	phosphoglucosamine mutase	Glucose Minimal	Escherichia coli K-12 MG1655		PGAMT	Phosphoglucosamine mutase	M9 /Glucose Minimal	Shigella flexneri 2a str. 301
PHETA1	phenylalanine transaminase	Glucose Minimal	Escherichia coli K-12 MG1655		PHETA1	Phenylalanine transaminase	M9 /Glucose Minimal	Shigella flexneri 2a str. 301
PItex	phosphate transport via diffusion extracellular to periplasm	Glucose Minimal	Escherichia coli K-12 MG1655		PItex	Phosphate transport via diffusion (extracellular to periplasm)	M9 /Glucose Minimal	Shigella flexneri 2a str. 301
PMDPHT	pyrimidine phosphatase	Glucose Minimal	Escherichia coli K-12 MG1655		PMDPHT	Pyrimidine phosphatase	M9 /Glucose Minimal	Shigella flexneri 2a str. 301
PMPK	phosphomethylpyrimidine kinase	Glucose Minimal	Escherichia coli K-12 MG1655		PMPK	Phosphomethylpyrimidine kinase	M9 /Glucose Minimal	Shigella flexneri 2a str. 301
PNTK	pantothenate kinase	Glucose Minimal	Escherichia coli K-12 MG1655		PNTK	Pantothenate kinase	M9 /Glucose Minimal	Shigella flexneri 2a str. 301
PPBNGS	porphobilinogen synthase	Glucose Minimal	Escherichia coli K-12 MG1655		PPBNGS	Porphobilinogen synthase	M9 /Glucose Minimal	Shigella flexneri 2a str. 301
PPCDC	phosphopantothenoylcysteine decarboxylase	Glucose Minimal	Escherichia coli K-12 MG1655		PPCDC	Phosphopantothenoylcysteine decarboxylase	M9 /Glucose Minimal	Shigella flexneri 2a str. 301
PPNCL2	phosphopantothenate cysteine ligase	Glucose Minimal	Escherichia coli K-12 MG1655		PPNCL2	Phosphopantothenate-cysteine ligase	M9 /Glucose Minimal	Shigella flexneri 2a str. 301
PPND	prephenate dehydrogenase	Glucose Minimal	Escherichia coli K-12 MG1655		PPND	Prephenate dehydrogenase	M9 /Glucose Minimal	Shigella flexneri 2a str. 301
PPNDH	prephenate dehydratase	Glucose Minimal	Escherichia coli K-12 MG1655		PPNDH	Prephenate dehydratase	M9 /Glucose Minimal	Shigella flexneri 2a str. 301
PRAGSr	phosphoribosylglycinamide synthase	Glucose Minimal	Escherichia coli K-12 MG1655		PRAGSr	Phosphoribosylglycinamide synthase	M9 /Glucose Minimal	Shigella flexneri 2a str. 301
PRAIi	phosphoribosylanthranilate isomerase irreversible	Glucose Minimal	Escherichia coli K-12 MG1655		PRAIi	Phosphoribosylanthranilate isomerase (irreversible)	M9 /Glucose Minimal	Shigella flexneri 2a str. 301
PRAIS	phosphoribosylaminoimidazole synthase	Glucose Minimal	Escherichia coli K-12 MG1655		PRAIS	Phosphoribosylaminoimidazole synthase	M9 /Glucose Minimal	Shigella flexneri 2a str. 301
PRAMPC	phosphoribosyl AMP cyclohydrolase	Glucose Minimal	Escherichia coli K-12 MG1655		PRAMPC	Phosphoribosyl-AMP cyclohydrolase	M9 /Glucose Minimal	Shigella flexneri 2a str. 301
PRATPP	phosphoribosyl ATP pyrophosphatase	Glucose Minimal	Escherichia coli K-12 MG1655		PRATPP	Phosphoribosyl-ATP pyrophosphatase	M9 /Glucose Minimal	Shigella flexneri 2a str. 301
PRFGS	phosphoribosylformylglycinamidine synthase	Glucose Minimal	Escherichia coli K-12 MG1655		PRFGS	Phosphoribosylformylglycinamidine synthase	M9 /Glucose Minimal	Shigella flexneri 2a str. 301
PRMICI	1 5 phosphoribosyl 5 5 phosphoribosylamino methylideneamino imidazole 4 carboxamide isomerase	Glucose Minimal	Escherichia coli K-12 MG1655		PRMICI	1-(5-phosphoribosyl)-5-[(5-phosphoribosylamino)methylideneamino)imidazole-4-carboxamide isomerase	M9 /Glucose Minimal	Shigella flexneri 2a str. 301
PSCVT	3 phosphoshikimate 1 carboxyvinyltransferase	Glucose Minimal	Escherichia coli K-12 MG1655		PSCVT	3-phosphoshikimate 1-carboxyvinyltransferase	M9 /Glucose Minimal	Shigella flexneri 2a str. 301
PSD160	Phosphatidylserine decarboxylase n C160	Glucose Minimal	Escherichia coli K-12 MG1655		PSD160	Phosphatidylserine decarboxylase (n-C16:0)	M9 /Glucose Minimal	Shigella flexneri 2a str. 301
PSD161	Phosphatidylserine decarboxylase n C161	Glucose Minimal	Escherichia coli K-12 MG1655		PSD161	Phosphatidylserine decarboxylase (n-C16:1)	M9 /Glucose Minimal	Shigella flexneri 2a str. 301
PSSA160	Phosphatidylserine syntase n C160	Glucose Minimal	Escherichia coli K-12 MG1655		PSSA160	Phosphatidylserine syntase (n-C16:0)	M9 /Glucose Minimal	Shigella flexneri 2a str. 301
PSSA161	Phosphatidylserine syntase n C161	Glucose Minimal	Escherichia coli K-12 MG1655		PSSA161	Phosphatidylserine syntase (n-C16:1)	M9 /Glucose Minimal	Shigella flexneri 2a str. 301
PTPATi	pantetheine phosphate adenylyltransferase	Glucose Minimal	Escherichia coli K-12 MG1655		PTPATi	Pantetheine-phosphate adenylyltransferase	M9 /Glucose Minimal	Shigella flexneri 2a str. 301
RBFK	riboflavin kinase	Glucose Minimal	Escherichia coli K-12 MG1655		RBFK	Riboflavin kinase	M9 /Glucose Minimal	Shigella flexneri 2a str. 301
RBFSa	riboflavin synthase	Glucose Minimal	Escherichia coli K-12 MG1655		RBFSa	Riboflavin synthase	M9 /Glucose Minimal	Shigella flexneri 2a str. 301
RBFSb	riboflavin synthase	Glucose Minimal	Escherichia coli K-12 MG1655		RBFSb	Riboflavin synthase	M9 /Glucose Minimal	Shigella flexneri 2a str. 301
RHCCE	S ribosylhomocysteine cleavage enzyme	Glucose Minimal	Escherichia coli K-12 MG1655		RHCCE	S-ribosylhomocysteine cleavage enzyme	M9 /Glucose Minimal	Shigella flexneri 2a str. 301
SADT2	Sulfate adenyltransferase	Glucose Minimal	Escherichia coli K-12 MG1655		SADT2	Sulfate adenyltransferase	M9 /Glucose Minimal	Shigella flexneri 2a str. 301
SDPDS	succinyl diaminopimelate desuccinylase	Glucose Minimal	Escherichia coli K-12 MG1655		SDPDS	Succinyl-diaminopimelate desuccinylase	M9 /Glucose Minimal	Shigella flexneri 2a str. 301
SDPTA	succinyldiaminopimelate transaminase	Glucose Minimal	Escherichia coli K-12 MG1655		SDPTA	Succinyldiaminopimelate transaminase	M9 /Glucose Minimal	Shigella flexneri 2a str. 301
SERAT	serine O acetyltransferase	Glucose Minimal	Escherichia coli K-12 MG1655		SERAT	Serine O-acetyltransferase	M9 /Glucose Minimal	Shigella flexneri 2a str. 301
SHCHD2	sirohydrochlorin dehydrogenase NAD	Glucose Minimal	Escherichia coli K-12 MG1655		SHCHD2	Sirohydrochlorin dehydrogenase (NAD)	M9 /Glucose Minimal	Shigella flexneri 2a str. 301
SHCHF	sirohydrochlorin ferrochetalase	Glucose Minimal	Escherichia coli K-12 MG1655		SHCHF	Sirohydrochlorin ferrochelatase	M9 /Glucose Minimal	Shigella flexneri 2a str. 301
SHK3Dr	shikimate dehydrogenase	Glucose Minimal	Escherichia coli K-12 MG1655		SHK3Dr	Shikimate dehydrogenase	M9 /Glucose Minimal	Shigella flexneri 2a str. 301
SHKK	shikimate kinase	Glucose Minimal	Escherichia coli K-12 MG1655		SHKK	Shikimate kinase	M9 /Glucose Minimal	Shigella flexneri 2a str. 301
SO4tex	sulfate transport via diffusion extracellular to periplasm	Glucose Minimal	Escherichia coli K-12 MG1655		SO4tex	Sulfate transport via diffusion (extracellular to periplasm)	M9 /Glucose Minimal	Shigella flexneri 2a str. 301
SULRi	sulfite reductase NADPH2	Glucose Minimal	Escherichia coli K-12 MG1655		SULRi	Sulfite reductase (NADPH2)	M9 /Glucose Minimal	Shigella flexneri 2a str. 301
TDSK	Tetraacyldisaccharide 4 kinase	Glucose Minimal	Escherichia coli K-12 MG1655		TDSK	Tetraacyldisaccharide 4kinase	M9 /Glucose Minimal	Shigella flexneri 2a str. 301
THDPS	tetrahydrodipicolinate succinylase	Glucose Minimal	Escherichia coli K-12 MG1655		THDPS	Tetrahydrodipicolinate succinylase	M9 /Glucose Minimal	Shigella flexneri 2a str. 301
THRD_L	L threonine deaminase	Glucose Minimal	Escherichia coli K-12 MG1655		THRD_L	L-threonine deaminase	M9 /Glucose Minimal	Shigella flexneri 2a str. 301
THRS	threonine synthase	Glucose Minimal	Escherichia coli K-12 MG1655		THRS	Threonine synthase	M9 /Glucose Minimal	Shigella flexneri 2a str. 301
TMDS	thymidylate synthase	Glucose Minimal	Escherichia coli K-12 MG1655		TMDS	Thymidylate synthase	M9 /Glucose Minimal	Shigella flexneri 2a str. 301
TMPK	thiamine phosphate kinase	Glucose Minimal	Escherichia coli K-12 MG1655		TMPK	Thiamine-phosphate kinase	M9 /Glucose Minimal	Shigella flexneri 2a str. 301
TMPPP	thiamine phosphate diphosphorylase	Glucose Minimal	Escherichia coli K-12 MG1655		TMPPP	Thiamine-phosphate diphosphorylase	M9 /Glucose Minimal	Shigella flexneri 2a str. 301
TYRTA	tyrosine transaminase	Glucose Minimal	Escherichia coli K-12 MG1655		TYRTA	Tyrosine transaminase	M9 /Glucose Minimal	Shigella flexneri 2a str. 301
U23GAAT	UDP 3 O 3 hydroxymyristoyl glucosamine acyltransferase	Glucose Minimal	Escherichia coli K-12 MG1655		U23GAAT	UDP-3-O-(3-hydroxymyristoyl)glucosamine acyltransferase	M9 /Glucose Minimal	Shigella flexneri 2a str. 301
UAAGDS	UDP N acetylmuramoyl L alanyl D glutamyl meso 2 6 diaminopimelate synthetase	Glucose Minimal	Escherichia coli K-12 MG1655		UAAGDS	UDP-N-acetylmuramoyl-L-alanyl-D-glutamyl-meso-2,6-diaminopimelate synthetase	M9 /Glucose Minimal	Shigella flexneri 2a str. 301
UAGAAT	UDP N acetylglucosamine acyltransferase	Glucose Minimal	Escherichia coli K-12 MG1655		UAGAAT	UDP-N-acetylglucosamine acyltransferase	M9 /Glucose Minimal	Shigella flexneri 2a str. 301
UAGCVT	UDP N acetylglucosamine 1 carboxyvinyltransferase	Glucose Minimal	Escherichia coli K-12 MG1655		UAGCVT	UDP-N-acetylglucosamine 1-carboxyvinyltransferase	M9 /Glucose Minimal	Shigella flexneri 2a str. 301
UAGDP	UDP N acetylglucosamine diphosphorylase	Glucose Minimal	Escherichia coli K-12 MG1655		UAGDP	UDP-N-acetylglucosamine diphosphorylase	M9 /Glucose Minimal	Shigella flexneri 2a str. 301
UAGPT3	UDP N acetylglucosamine N acetylmuramyl pentapeptide pyrophosphoryl undecaprenol N acetylglucosamine transferase	Glucose Minimal	Escherichia coli K-12 MG1655		UAGPT3	UDP-N-acetylglucosamine-N-acetylmuramyl-(pentapeptide)pyrophosphoryl-undecaprenol N-acetylglucosamine transferase	M9 /Glucose Minimal	Shigella flexneri 2a str. 301
UAMAGS	UDP N acetylmuramoyl L alanyl D glutamate synthetase	Glucose Minimal	Escherichia coli K-12 MG1655		UAMAGS	UDP-N-acetylmuramoyl-L-alanyl-D-glutamate synthetase	M9 /Glucose Minimal	Shigella flexneri 2a str. 301
UAMAS	UDP N acetylmuramoyl L alanine synthetase	Glucose Minimal	Escherichia coli K-12 MG1655		UAMAS	UDP-N-acetylmuramoyl-L-alanine synthetase	M9 /Glucose Minimal	Shigella flexneri 2a str. 301
UAPGR	UDP N acetylenolpyruvoylglucosamine reductase	Glucose Minimal	Escherichia coli K-12 MG1655		UAPGR	UDP-N-acetylenolpyruvoylglucosamine reductase	M9 /Glucose Minimal	Shigella flexneri 2a str. 301
UDCPDP	undecaprenyl diphosphatase	Glucose Minimal	Escherichia coli K-12 MG1655		UDCPDP	Undecaprenyl-diphosphatase	M9 /Glucose Minimal	Shigella flexneri 2a str. 301
UDCPDPS	Undecaprenyl diphosphate synthase	Glucose Minimal	Escherichia coli K-12 MG1655		UDCPDPS	Undecaprenyl diphosphate synthase	M9 /Glucose Minimal	Shigella flexneri 2a str. 301
UGMDDS	UDP N acetylmuramoyl L alanyl D glutamyl meso 2 6 diaminopimeloyl D alanyl D alanine synthetase	Glucose Minimal	Escherichia coli K-12 MG1655		UGMDDS	UDP-N-acetylmuramoyl-L-alanyl-D-glutamyl-meso-2,6-diaminopimeloyl-D-alanyl-D-alanine synthetase	M9 /Glucose Minimal	Shigella flexneri 2a str. 301
UHGADA	UDP 3 O acetylglucosamine deacetylase	Glucose Minimal	Escherichia coli K-12 MG1655		UHGADA	UDP-3-O-acetylglucosamine deacetylase	M9 /Glucose Minimal	Shigella flexneri 2a str. 301
UMPK	UMP kinase	Glucose Minimal	Escherichia coli K-12 MG1655		UMPK	UMP kinase	M9 /Glucose Minimal	Shigella flexneri 2a str. 301
UPP3MT	uroporphyrinogen methyltransferase	Glucose Minimal	Escherichia coli K-12 MG1655		UPP3MT	Uroporphyrinogen methyltransferase	M9 /Glucose Minimal	Shigella flexneri 2a str. 301
UPP3S	uroporphyrinogen III synthase	Glucose Minimal	Escherichia coli K-12 MG1655		UPP3S	Uroporphyrinogen-III synthase	M9 /Glucose Minimal	Shigella flexneri 2a str. 301
UPPDC1	uroporphyrinogen decarboxylase uroporphyrinogen III	Glucose Minimal	Escherichia coli K-12 MG1655		UPPDC1	Uroporphyrinogen decarboxylase (uroporphyrinogen III)	M9 /Glucose Minimal	Shigella flexneri 2a str. 301
USHD	UDP sugar hydrolase	Glucose Minimal	Escherichia coli K-12 MG1655		USHD	UDP-sugar hydrolase	M9 /Glucose Minimal	Shigella flexneri 2a str. 301
Zn2tex	zinc Zn2 transport via diffusion extracellular to periplasm	Glucose Minimal	Escherichia coli K-12 MG1655		Zn2tex	Zinc (Zn+2) transport via diffusion (extracellular to periplasm)	M9 /Glucose Minimal	Shigella flexneri 2a str. 301
