# Supplementary material for: SSER: Species specific essential reactions database
Source: BMC Syst Biol. 2017 Apr 19;11:50. doi: 10.1186/s12918-017-0426-0 (PMC5395902; doi:10.1186/s12918-017-0426-0)
Supplement: Supplementary file 6 — Composition vector distance. (XLSX 14 kb) [file 12918_2017_426_MOESM6_ESM.xlsx]

## Sheet: CVD
Organisms	CVD													Name	Sybol
eco-sfl	0.165166													Bacillus subtilis	bsu
eco-stm	0.325947													Bifidobacterium adolescentis L2-32	badl
eco-kpn	0.378016													Blattabacterium cuenoti strains Pam	bbm
eco-sgl	0.446645													Blattabacterium cuenoti strains Pge	bbg
eco-ppu	0.488212													Clostridium acetobutylicum ATCC 824	cac
eco-psa	0.488439													Clostridium beijerinckii NCIMB 8052	cbe
eco-bsu	0.496555													Clostridium ljungdahlii DSM 13528	clj
eco-sau	0.496979													Escherichia coli O157H7 str. EC4115	ecf
eco-syn	0.496985													Escherichia coli K-12 MG1655	eco
eco-cbe	0.497307													Faecalibacterium prausnitzii A2-165	fpa
eco-clj	0.497528													Geobacter metallireducens GS-15	gme
eco-arp	0.497599													Helicobacter pylori 26695	hpy
eco-fpa	0.497671													Klebsiella pneumoniae subsp. pneumoniae MGH 78578	kpn
eco-badl	0.497727													Methanosarcina acetivorans C2A	mac
eco-mtu	0.497795													Methanosarcina barkeri str. Fusaro	mba
eco-hpy	0.497886													Mortierella alpina	mal
eco-tma	0.497918													Mycobacterium tuberculosis H37Rv	mtu
eco-mba	0.498787													Plasmodium falciparum 3D7	pfa
eco-mac	0.498861													Pseudomonas putida KT2440	ppu
eco-sce	0.499064													Pseudomonas stutzeri A1501	psa
eco-ecf	0.499331													Saccharomyces cerevisiae	sce
eco-pfa	0.499394													Salmonella typhimurium LT2	stm
eco-cac	0.499884													Shigella flexneri 2a str. 301	sfl
eco-ype	0.500301													Sodalis glossinidius	sgl
														Spirulina platensis C1	arp
														Staphylococcus aureus subsp. aureus N315	sau
														Synechocystis sp. PCC 6803	syn
														Thermotoga maritima MSB8	tma
														Yersinia pestis CO92	ype

## Sheet: Organismnames
Name	Sybol
Bacillus subtilis	bsu
Bifidobacterium adolescentis L2-32	badl
Blattabacterium cuenoti strains Pam	bbm
Blattabacterium cuenoti strains Pge	bbg
Clostridium acetobutylicum ATCC 824	cac
Clostridium beijerinckii NCIMB 8052	cbe
Clostridium ljungdahlii DSM 13528	clj
Escherichia coli O157H7 str. EC4115	ecf
Escherichia coli K-12 MG1655	eco
Faecalibacterium prausnitzii A2-165	fpa
Geobacter metallireducens GS-15	gme
Helicobacter pylori 26695	hpy
Klebsiella pneumoniae subsp. pneumoniae MGH 78578	kpn
Methanosarcina acetivorans C2A	mac
Methanosarcina barkeri str. Fusaro	mba
Mortierella alpina	mal
Mycobacterium tuberculosis H37Rv	mtu
Plasmodium falciparum 3D7	pfa
Pseudomonas putida KT2440	ppu
Pseudomonas stutzeri A1501	psa
Saccharomyces cerevisiae	sce
Salmonella typhimurium LT2	stm
Shigella flexneri 2a str. 301	sfl
Sodalis glossinidius	sgl
Spirulina platensis C1	arp
Staphylococcus aureus subsp. aureus N315	sau
Synechocystis sp. PCC 6803	syn
Thermotoga maritima MSB8	tma
Yersinia pestis CO92	ype
