# Supplementary material for: SSER: Species specific essential reactions database
Source: BMC Syst Biol. 2017 Apr 19;11:50. doi: 10.1186/s12918-017-0426-0 (PMC5395902; doi:10.1186/s12918-017-0426-0)
Supplement: Supplementary file 7 — Shared essential reactions across all organisms. (XLSX 870 kb) [file 12918_2017_426_MOESM7_ESM.xlsx]

## Sheet: File description
File description
Sheet name	Description
summary	Contains the summary and graph of the essential reactions shared across organisms
All other sheets (578 sheets designated by the names of each reaction)	each sheet contains shared essential reaction across organisms

## Sheet: summary
Raw data		Number of Organisms	Number of rxns	comment
26		26	3	3 rxns common to 26 organisms
26		25	5	5 rxns common to 25 organisms
26		24	13
25		23	13
25		22	17
25		21	14
25		20	5
25		19	12
24		18	17
24		17	9
24		16	12
24		15	8
24		14	16
24		13	7
24		12	9
24		11	17
24		10	21
24		9	11
24		8	28
24		7	34
24		6	33
23		5	29
23		4	54
23		3	116
23		2	75
23
23
23
23
23
23
23
23
23
22
22
22
22
22
22
22
22
22
22
22
22
22
22
22
22
22
21
21
21
21
21
21
21
21
21
21
21
21
21
21
20
20
20
20
20
19
19
19
19
19
19
19
19
19
19
19
19
18
18
18
18
18
18
18
18
18
18
18
18
18
18
18
18
18
17
17
17
17
17
17
17
17
17
16
16
16
16
16
16
16
16
16
16
16
16
15
15
15
15
15
15
15
15
14
14
14
14
14
14
14
14
14
14
14
14
14
14
14
14
13
13
13
13
13
13
13
12
12
12
12
12
12
12
12
12
11
11
11
11
11
11
11
11
11
11
11
11
11
11
11
11
11
10
10
10
10
10
10
10
10
10
10
10
10
10
10
10
10
10
10
10
10
10
9
9
9
9
9
9
9
9
9
9
9
8
8
8
8
8
8
8
8
8
8
8
8
8
8
8
8
8
8
8
8
8
8
8
8
8
8
8
8
7
7
7
7
7
7
7
7
7
7
7
7
7
7
7
7
7
7
7
7
7
7
7
7
7
7
7
7
7
7
7
7
7
7
6
6
6
6
6
6
6
6
6
6
6
6
6
6
6
6
6
6
6
6
6
6
6
6
6
6
6
6
6
6
6
6
6
5
5
5
5
5
5
5
5
5
5
5
5
5
5
5
5
5
5
5
5
5
5
5
5
5
5
5
5
5
4
4
4
4
4
4
4
4
4
4
4
4
4
4
4
4
4
4
4
4
4
4
4
4
4
4
4
4
4
4
4
4
4
4
4
4
4
4
4
4
4
4
4
4
4
4
4
4
4
4
4
4
4
4
3
3
3
3
3
3
3
3
3
3
3
3
3
3
3
3
3
3
3
3
3
3
3
3
3
3
3
3
3
3
3
3
3
3
3
3
3
3
3
3
3
3
3
3
3
3
3
3
3
3
3
3
3
3
3
3
3
3
3
3
3
3
3
3
3
3
3
3
3
3
3
3
3
3
3
3
3
3
3
3
3
3
3
3
3
3
3
3
3
3
3
3
3
3
3
3
3
3
3
3
3
3
3
3
3
3
3
3
3
3
3
3
3
3
3
3
2
2
2
2
2
2
2
2
2
2
2
2
2
2
2
2
2
2
2
2
2
2
2
2
2
2
2
2
2
2
2
2
2
2
2
2
2
2
2
2
2
2
2
2
2
2
2
2
2
2
2
2
2
2
2
2
2
2
2
2
2
2
2
2
2
2
2
2
2
2
2
2
2
2
2

## Sheet: ACCOAC(18)
Abbreviation	Name	Reaction Equation	MediaCondition	AssocGene	GeneName	grRatioKO	grRatioWT	grRatio	Species	Model
ACCOAC	acetyl CoA carboxylase	accoa[c] + atp[c] + hco3[c] => adp[c] + h[c] + malcoa[c] + pi[c]	Computational Minimal	BG12557 and BG13926 and BG11383 and BG11384 and BG11206	accA and accD and accB and accC and birA	-2.19e-26	0.11797	-1.85e-25	Bacillus subtilis 168	Bs_iYO844
ACCOAC	acetyl CoA carboxylase	accoa[c] + atp[c] + hco3[c] => adp[c] + h[c] + malcoa[c] + pi[c]	computational minimal media	( b0185 and b2316 and b3255 and b3256 )	accA and accD and accB and accC	-2.19e-28	0.736701	-2.98e-28	Escherichia coli K-12 MG1655	iAF1260 Model
ACCOACr	acetyl-CoA carboxylase, reversible reaction	accoa[c] + atp[c] + hco3[c] <=> adp[c] + h[c] + malcoa[c] + pi[c]	Computational minimu medium	HP0557 and HP0370 and HP0950 and HP0371		0	0.69281	0	H. pylori 26695	iIT341 GSM/GPR Model
ACCOACr	acetyl-CoA carboxylase, reversible reaction	accoa[c] + atp[c] + hco3[c] => adp[c] + h[c] + malcoa[c] + pi[c]	Computational minimal	BPLAN_479 and BPLAN_124 and BPLAN_123 and BPLAN_162		0	2.0385	0	Blattabacterium cuenoti strains Pam	iCG230 Model
ACCOACr	acetyl-CoA carboxylase, reversible reaction	accoa[c] + atp[c] + hco3[c] => adp[c] + h[c] + malcoa[c] + pi[c]	Computational minimal	BLBBGE_154 and BLBBGE_516 and BLBBGE_517 and BLBBGE_477		0	10.7265	0	Blattabacterium cuenoti strains Pge	iCG238 Model
ACCOAC	Acetyl-CoA carboxylase	accoa_c + atp_c + hco3_c => adp_c + h_c + malcoa_c + pi_c	computational minimal	CLJU_RS20735 and CLJU_RS20740 and CLJU_RS20745 and CLJU_RS20755		3.36e-22	0.22445	1.5e-21	Clostridium ljungdahlii DSM 13528	iHN637 Model
ACCOAC	Acetyl-CoA carboxylase	accoa_c + atp_c + hco3_c => adp_c + h_c + malcoa_c + pi_c	computational minimal	ECH74115_0195 and ECH74115_3456 and ECH74115_4572 and ECH74115_4573		7.43e-28	0.98248	7.56e-28	Escherichia coli O157:H7 str. EC4115	iECH74115_1262 Model
ACCOAC	Acetyl-CoA carboxylase	accoa_c + atp_c + hco3_c => adp_c + h_c + malcoa_c + pi_c	ferric citrate medium	(Gmet_1216 and Gmet_2476) and Gmet_0983 and Gmet_0984		-3.74e-10	0.047322	-7.9e-09	Geobacter metallireducens GS-15	iAF987 Model
ACCOAC	Acetyl-CoA carboxylase	accoa_c + atp_c + hco3_c => adp_c + h_c + malcoa_c + pi_c	Glucose minimal	KPN_02706 and KPN_03665 and KPN_00198 and KPN_03664		-4.13e-29	1.0426	-3.96e-29	Klebsiella pneumoniae subsp. pneumoniae MGH 78578	iYL1228 Model
ACCOAC	Acetyl-CoA carboxylase	accoa_c + atp_c + hco3_c <=> adp_c + h_c + malcoa_c + pi_c	Middlebrook with glucose and glycerol	(Rv3280 and Rv0904c) or (Rv3280 and Rv3281)		-4.23e-21	0.05255	-8.05e-20	Mycobacterium tuberculosis H37Rv	iNJ661 Model
ACCOAC	Acetyl-CoA carboxylase	accoa_c + atp_c + hco3_c <=> adp_c + h_c + malcoa_c + pi_c	iM9 Minimal	PP_0558 and PP_1996 and PP_1607 and PP_0559		0	1.4	0	Pseudomonas putida KT2440	iJN746 Model
ACCOAC	acetyl CoA carboxylase	atp[c] + accoa[c] + hco3[c] => adp[c] + pi[c] + h[c] + malcoa[c]	M9/Glucose minimal	STM0232 and STM2366 and STM3379 and STM3380		-5.37e-25	0.47783	-1.12e-24	Salmonella typhimurium LT2	STM_v1.0 Model
ACCOAC	Acetyl-CoA carboxylase	accoa_c + atp_c + hco3_c => adp_c + h_c + malcoa_c + pi_c	M9 Minimal	SF0175 and SF2392 and SF3293 and SF3294		-2.4e-28	0.91459	-2.62e-28	Shigella flexneri 2a str. 301	iSF_1195 Model
ACCOACr	acetyl CoA carboxylase reversible reaction	accoa[c] + atp[c] + hco3[c] <=> adp[c] + h[c] + malcoa[c] + pi[c]	Glucose minimal	( SGL44460c and SGL36400c and SGL03350c and SGL03340c )		0	0.83913	0	Sodalis glossinidius	Belda et al.
ACCOAC	Acetyl-CoA carboxylase	accoa_c + atp_c + hco3_c => adp_c + h_c + malcoa_c + pi_c	Computational minimal	(SA_RS08090 or SA_RS07685) and SA_RS08575 and SA_RS08570 and (SA_RS07690 or SA_RS08095)		0	0.15805	0	Staphylococcus aureus subsp. aureus N315	iSB619 Model
ACCOAC	Acetyl-CoA carboxylase	atp_c + accoa_c + hco3_c <=> adp_c + h_c + malcoa_c + pi_c	Computational minimal		accA and accB and accC and accD	0	0.06315	0	Synechocystis sp. PCC 6803	iJN678 Model
ACCOAC	acetyl-CoA carboxylase	atp[c] + accoa[c] + hco3[c] => h[c] + malcoa[c] + adp[c] + pi[c]	Computational Minimal	YPO1060 and YPO2768 and YPO3659 and YPO3658		-7.46e-26	0.28356	-2.63e-25	Yersinia pestis CO92	iPC815 Model
ACCOACr	acetyl CoA carboxylase reversible reaction	accoa[c] + atp[c] + hco3[c] <=> adp[c] + h[c] + malcoa[c] + pi[c]	Glucose Minimal	YNR016C		0	0.28787	0	Saccharomyces cerevisiae	iMM904 Model

## Sheet: ACGK(20)
Abbreviation	Name	Reaction Equation		MediaCondition	AssocGene	GeneName	grRatioKO	grRatioWT	grRatio	Species	Model
ACGK	acetylglutamate kinase	acglu[c] + atp[c] => acg5p[c] + adp[c]	Amino acids and related molecules	Computational Minimal	BG10193	argB	3.75e-27	0.11797	3.18e-26	Bacillus subtilis 168	Bs_iYO844
ACGK	acetylglutamate kinase	acglu[c] + atp[c] => acg5p[c] + adp[c]	Arginine and Proline Metabolism	computational minimal media	b3959	argB	7.05e-29	0.736701	9.57e-29	Escherichia coli K-12 MG1655	iAF1260 Model
ACGK	acetylglutamate kinase	acglu[c] + atp[c] => acg5p[c] + adp[c]	Arginine and Proline Metabolism	Computational minimal	BPLAN_321		-1.38e-29	2.0385	-6.77e-30	Blattabacterium cuenoti strains Pam	iCG230 Model
ACGK	acetylglutamate kinase	acglu[c] + atp[c] => acg5p[c] + adp[c]	Arginine and Proline Metabolism	Computational minimal	BLBBGE_319		0	10.7265	0	Blattabacterium cuenoti strains Pge	iCG238 Model
ACGK	ACGK	acglu[c] + atp[c] => acg5p[c] + adp[c]	Arginine and proline metabolism	Glucose minimal	Cbei_4519		0	0.11943	0	Clostridium acetobutylicum ATCC 824	iCAC490 Model
ACGK	ACGK	acglu[c] + atp[c] => acg5p[c] + adp[c]	Arginine and proline metabolism	Computational minimal	Cbei_4519		0	0.11943	0	Clostridium beijerinckii NCIMB 8052	iCM925 Model
ACGK	Acetylglutamate kinase	acglu_c + atp_c => acg5p_c + adp_c	Arginine and Proline Metabolism	computational minimal	CLJU_RS10565		-1.17e-23	0.22445	-5.21e-23	Clostridium ljungdahlii DSM 13528	iHN637 Model
ACGK	Acetylglutamate kinase	acglu_c + atp_c => acg5p_c + adp_c	Arginine and Proline Metabolism	computational minimal	ECH74115_5419		8.14e-13	0.98248	8.29e-13	Escherichia coli O157:H7 str. EC4115	iECH74115_1262 Model
ACGK	acetylglutamate kinase	ATP[Cytosol] + N-Acetyl-L-Glutamate[Cytosol] => ADP[Cytosol] + N-Acetyl-L-glutamyl 5-phosphate[Cytosol]	Arginine and Proline	Glucose minimal	FAEPRAA2165_00166		0	0.032556	0	Faecalibacterium prausnitzii A2-165	iFap484 Model
ACGK	Acetylglutamate kinase	acglu_c + atp_c => acg5p_c + adp_c	Amino Acid Metabolism	ferric citrate medium	Gmet_0203		-3.64e-10	0.047322	-7.7e-09	Geobacter metallireducens GS-15	iAF987 Model
ACGK	Acetylglutamate kinase	acglu_c + atp_c => acg5p_c + adp_c	Arginine and Proline Metabolism	Glucose minimal	KPN_04248		6.11e-25	1.0426	5.86e-25	Klebsiella pneumoniae subsp. pneumoniae MGH 78578	iYL1228 Model
ACGK	Acetylglutamate kinase	acglu_c + atp_c => acg5p_c + adp_c	Urea Cycle	Middlebrook with glucose and glycerol	Rv1654		5.13e-23	0.05255	9.77e-22	Mycobacterium tuberculosis H37Rv	iNJ661 Model
ACGK	Acetylglutamate kinase	acglu_c + atp_c => acg5p_c + adp_c	Urea cycle/amino group metabolism	iM9 Minimal	PP_5289		0	1.4	0	Pseudomonas putida KT2440	iJN746 Model
ACGK	acetylglutamate kinase	atp[c] + acglu[c] => adp[c] + acg5p[c]	Arginine and Proline Metabolism	M9/Glucose minimal	STM4122		0	0.47783	0	Salmonella typhimurium LT2	STM_v1.0 Model
ACGK	Acetylglutamate kinase	acglu_c + atp_c => acg5p_c + adp_c	Arginine and Proline Metabolism	M9 Minimal	SF4036		-2.72e-27	0.91459	-2.98e-27	Shigella flexneri 2a str. 301	iSF_1195 Model
ACGK	Acetylglutamate kinase	acglu_c + atp_c => acg5p_c + adp_c	Amino Acid Metabolism	Computational minimal	SA_RS01055		-9.98e-16	0.15805	-6.31e-15	Staphylococcus aureus subsp. aureus N315	iSB619 Model
ACGK	Acetylglutamate kinase	atp_c + acglu_c => adp_c + acg5p_c	Urea cycle and metabolism of amino groups	Computational minimal		argB	1.86e-30	0.06315	2.95e-29	Synechocystis sp. PCC 6803	iJN678 Model
ACGKm	acetylglutamate kinase mitochondrial	acglu[m] + atp[m] => acg5p[m] + adp[m]	Arginine and Proline Metabolism	Glucose Minimal	YER069W		1.35e-28	0.28787	4.68e-28	Saccharomyces cerevisiae	iMM904 Model
ACGK	acetylglutamate kinase	acglu[c] + atp[c] <=> acg5p[c] + adp[c]	Amino Acid Metabolism	Computational minimal	MA4515		-1.96e-26	0.030942	-6.33e-25	Methanosarcina acetivorans C2A	iMB745 Model
ACGK	acetylglutamate kinase	acglu[c] + atp[c] => acg5p[c] + adp[c]	Amino Acid Metabolism	Metahnol Anaerobic minimal media	MBd4430		-2.62e-25	0.02725	-9.62e-24	Methanosarcina barkeri str. Fusaro	iAF692 Model

## Sheet: ACHBS(17)
Abbreviation	Name	Reaction Equation	MediaCondition	AssocGene	GeneName	grRatioKO	grRatioWT	grRatio	Species	Model
ACHBS	2 aceto 2 hydroxybutanoate synthase	2obut[c] + h[c] + pyr[c] => 2ahbut[c] + co2[c]	Computational Minimal	BG10471 or BG10670 and BG10671	alsS or ilvB and ilvH	-7.03e-46	0.11797	-5.96e-45	Bacillus subtilis 168	Bs_iYO844
ACHBS	2 aceto 2 hydroxybutanoate synthase	2obut[c] + h[c] + pyr[c] => 2ahbut[c] + co2[c]	computational minimal media	( ( b3670 and b3671 ) or ( b0077 and b0078 ) )	ilvN and ilvB or ilvI and ilvH	-1.57e-28	0.736701	-2.13e-28	Escherichia coli K-12 MG1655	iAF1260 Model
ACHBS	2-aceto-2-hydroxybutanoate synthase	2obut[c] + h[c] + pyr[c] => 2ahbut[c] + co2[c]	Computational minimal	BPLAN_085 and BPLAN_084		0	2.0385	0	Blattabacterium cuenoti strains Pam	iCG230 Model
ACHBS	2-aceto-2-hydroxybutanoate synthase	2obut[c] + h[c] + pyr[c] => 2ahbut[c] + co2[c]	Computational minimal	BLBBGE_555 and BLBBGE_556		0	10.7265	0	Blattabacterium cuenoti strains Pge	iCG238 Model
ACHBS	2-aceto-2-hydroxybutanoate synthase	2obut_c + h_c + pyr_c => 2ahbut_c + co2_c	computational minimal	(CLJU_RS10025 and (CLJU_RS10020 or CLJU_RS11515)) or (CLJU_RS19160 and CLJU_RS10025)		0	0.22445	0	Clostridium ljungdahlii DSM 13528	iHN637 Model
ACHBS	2-aceto-2-hydroxybutanoate synthase	2obut_c + h_c + pyr_c => 2ahbut_c + co2_c	computational minimal	(ECH74115_5103 and ECH74115_5104) or (ECH74115_0086 and ECH74115_0087)		1.3e-27	0.98248	1.32e-27	Escherichia coli O157:H7 str. EC4115	iECH74115_1262 Model
ACHBS	2-aceto-2-hydroxybutanoate synthase	2obut_c + h_c + pyr_c => 2ahbut_c + co2_c	ferric citrate medium	Gmet_1260 and Gmet_1261		-3.35e-10	0.047322	-7.07e-09	Geobacter metallireducens GS-15	iAF987 Model
ACHBS	2-aceto-2-hydroxybutanoate synthase	2obut_c + h_c + pyr_c => 2ahbut_c + co2_c	Middlebrook with glucose and glycerol			0	0.05255	0	Mycobacterium tuberculosis H37Rv	iNJ661 Model
ACHBS	2-aceto-2-hydroxybutanoate synthase	2obut_c + h_c + pyr_c => 2ahbut_c + co2_c	iM9 Minimal	PP_4679 and PP_4680		0	1.4	0	Pseudomonas putida KT2440	iJN746 Model
ACHBS	2 aceto 2 hydroxybutanoate synthase	h[c] + pyr[c] + 2obut[c] => co2[c] + 2ahbut[c]	M9/Glucose minimal	STM3795 and STM3796 or STM3901 and STM3902		0	0.47783	0	Salmonella typhimurium LT2	STM_v1.0 Model
ACHBS	2-aceto-2-hydroxybutanoate synthase	2obut_c + h_c + pyr_c => 2ahbut_c + co2_c	M9 Minimal	(SF3791 and SF3790) or (SF0072 and SF0073)		-1.24e-27	0.91459	-1.35e-27	Shigella flexneri 2a str. 301	iSF_1195 Model
ACHBS	2 aceto 2 hydroxybutanoate synthase	2obut[c] + h[c] + pyr[c] -> 2ahbut[c] + co2[c]	Glucose minimal	( ( SGL55060c and SGL55060c and SGL55050c ) or ( SGL10320 and SGL10330 ) )		7.43e-28	0.83913	8.86e-28	Sodalis glossinidius	Belda et al.
ACHBS	2-aceto-2-hydroxybutanoate synthase	2obut_c + h_c + pyr_c => 2ahbut_c + co2_c	Computational minimal	SA_RS10680 and (SA_RS10675 or SA_RS11560)		0	0.15805	0	Staphylococcus aureus subsp. aureus N315	iSB619 Model
ACHBS	2-aceto-2-hydroxybutanoate synthase	h_c + pyr_c + 2obut_c => co2_c + 2ahbut_c	Computational minimal		ilvB and ilvG and ilvN	0	0.06315	0	Synechocystis sp. PCC 6803	iJN678 Model
ACHBS	2-aceto-2-hydroxybutanoate synthase	pyr[c] + h[c] + 2obut[c] => 2ahbut[c] + co2[c]	Computational Minimal	YPO2294 and YPO2293		-1.24e-43	0.28356	-4.36e-43	Yersinia pestis CO92	iPC815 Model
ACHBSm	2 aceto 2 hydroxybutanoate synthase mitochondrial	2obut[m] + h[m] + pyr[m] => 2ahbut[m] + co2[m]	Glucose Minimal	( YCL009C and YMR108W )		2.25e-12	0.28787	7.8e-12	Saccharomyces cerevisiae	iMM904 Model
ACHBS	2 aceto 2 hydroxybutanoate synthase	2obut[c] + h[c] + pyr[c] => 2ahbut[c] + co2[c]	Metahnol Anaerobic minimal media	( ( MBd3285 or MBd3018 ) and ( MBd4841 or MBd3276 or MBd3284 or MBd0585 ) )		0	0.02725	0	Methanosarcina barkeri str. Fusaro	iAF692 Model

## Sheet: ACLS(18)
Abbreviation	Name	Reaction Equation		MediaCondition	AssocGene	GeneName	grRatioKO	grRatioWT	grRatio	Species	Model
ACLS	acetolactate synthase Also catalyzes ACHBS	h[c] + 2 pyr[c] => alac_S[c] + co2[c]	Amino acids and related molecules	Computational Minimal	BG10670 and BG10671 or BG10471	ilvB and ilvH or alsS	-2.93e-28	0.11797	-2.48e-27	Bacillus subtilis 168	Bs_iYO844
ACLS	acetolactate synthase	h[c] + 2 pyr[c] => alac_S[c] + co2[c]	Valine Leucine and Isoleucine Metabolism	computational minimal media	( ( b0077 and b0078 ) or ( b3670 and b3671 ) )	ilvI and ilvH or ilvN and ilvB	3.13e-29	0.736701	4.25e-29	Escherichia coli K-12 MG1655	iAF1260 Model
ACLS	acetolactate synthase	h[c] + 2 pyr[c] => alac-S[c] + co2[c]	Valine, Leucine, and Isoleucine Metabolism	Computational minimal	BPLAN_085 and BPLAN_084		0	2.0385	0	Blattabacterium cuenoti strains Pam	iCG230 Model
ACLS	acetolactate synthase	h[c] + 2 pyr[c] => alac-S[c] + co2[c]	Valine, Leucine, and Isoleucine Metabolism	Computational minimal	BLBBGE_555 and BLBBGE_556		7.42e-48	10.7265	6.92e-49	Blattabacterium cuenoti strains Pge	iCG238 Model
ACLS	Acetolactate synthase	h_c + 2 pyr_c => alac__S_c + co2_c	Valine, leucine and isoleucine biosynthesis	computational minimal	(CLJU_RS19160 and (CLJU_RS10025 and CLJU_RS10025)) or (CLJU_RS10020 or CLJU_RS11515)		-1.21e-25	0.22445	-5.41e-25	Clostridium ljungdahlii DSM 13528	iHN637 Model
ACLS	Acetolactate synthase	h_c + 2 pyr_c => alac__S_c + co2_c	Valine, Leucine, and Isoleucine Metabolism	computational minimal	(ECH74115_5103 and ECH74115_5104) or (ECH74115_0086 and ECH74115_0087)		7.89e-14	0.98248	8.03e-14	Escherichia coli O157:H7 str. EC4115	iECH74115_1262 Model
ACLS	Acetolactate synthase	h_c + 2 pyr_c => alac__S_c + co2_c	Valine, Leucine, and Isoleucine Metabolism	Glucose minimal	(KPN_04073 and KPN_04074) or (KPN_04268 and KPN_04267) or (KPN_00082 and KPN_00083)		1.18e-27	1.0426	1.13e-27	Klebsiella pneumoniae subsp. pneumoniae MGH 78578	iYL1228 Model
ACLS	Acetolactate synthase	h_c + 2 pyr_c => alac__S_c + co2_c	Valine, Leucine, and Isoleucine Metabolism	Middlebrook with glucose and glycerol	(Rv3002c and Rv3509c) or (Rv3002c and Rv3509c) or (Rv3470c and Rv3002c) or (Rv3002c and Rv3003c) or (Rv1820 and Rv3002c)		0	0.05255	0	Mycobacterium tuberculosis H37Rv	iNJ661 Model
ACLS	Acetolactate synthase	h_c + 2 pyr_c => alac__S_c + co2_c	Pantothenate and CoA Biosynthesis	iM9 Minimal	PP_4679 and PP_4680		0	1.4	0	Pseudomonas putida KT2440	iJN746 Model
ACLS	acetolactate synthase	h[c] + 2 pyr[c] => co2[c] + alac_S[c]	Valine Leucine and Isoleucine Metabolism	M9/Glucose minimal	STM3795 and STM3796 or STM3901 and STM3902		-7.65e-15	0.47783	-1.6e-14	Salmonella typhimurium LT2	STM_v1.0 Model
ACLS	Acetolactate synthase	h_c + 2 pyr_c => alac__S_c + co2_c	Valine, Leucine, and Isoleucine Metabolism	M9 Minimal	(SF3791 and SF3790) or (SF0072 and SF0073)		1.44e-13	0.91459	1.57e-13	Shigella flexneri 2a str. 301	iSF_1195 Model
ACLS	acetolactate synthase	h[c] + 2 pyr[c] -> alac_S[c] + co2[c]	Valine Leucine and Isoleucine Metabolism	Glucose minimal	( ( SGL55060c and SGL55060c and SGL55050c ) or ( SGL10320 and SGL10330 ) )		2.79e-13	0.83913	3.33e-13	Sodalis glossinidius	Belda et al.
ACLS	Acetolactate synthase	h_c + 2 pyr_c => alac__S_c + co2_c	Valine, Leucine, and Isoleucine Metabolism	Computational minimal	SA_RS10680 and (SA_RS10675 or SA_RS11560)		3.68e-17	0.15805	2.33e-16	Staphylococcus aureus subsp. aureus N315	iSB619 Model
ACLS	Acetolactate synthase	h_c + 2 pyr_c => co2_c + alac__S_c	C5-Branched dibasic acid metabolism	Computational minimal		ilvB and ilvG and ilvN	0	0.06315	0	Synechocystis sp. PCC 6803	iJN678 Model
ACLS	acetolactate synthase	2 pyr[c] + h[c] => co2[c] + alac__S[c]	Valine; Leucine; and Isoleucine Metabolism	Computational Minimal	YPO2294 and YPO2293		9.04e-27	0.28356	3.19e-26	Yersinia pestis CO92	iPC815 Model
ACLSm	acetolactate synthase mitochondrial	h[m] + 2 pyr[m] => alac_S[m] + co2[m]	Valine Leucine and Isoleucine Metabolism	Glucose Minimal	( YCL009C and YMR108W )		-2.8e-15	0.28787	-9.74e-15	Saccharomyces cerevisiae	iMM904 Model
ACLS	acetolactate synthase	h[c] + 2 pyr[c] => alac_S[c] + co2[c]	Valine Leucine and Isoleucine Metabolism	Metahnol Anaerobic minimal media	( ( MBd3285 or MBd3018 ) and ( MBd4841 or MBd3276 or MBd3284 or MBd0585 ) )		-5.2e-27	0.02725	-1.91e-25	Methanosarcina barkeri str. Fusaro	iAF692 Model

## Sheet: ACOTA(20)
Abbreviation	Name	Reaction Equation	MediaCondition	AssocGene	GeneName	grRatioKO	grRatioWT	grRatio	Species	Model
ACOTA	acetylornithine transaminase	acorn[c] + akg[c] <=> acg5sa[c] + glu_L[c]	Computational Minimal	BG10194	argD	3.75e-27	0.11797	3.18e-26	Bacillus subtilis 168	Bs_iYO844
ACOTA	acetylornithine transaminase	acorn[c] + akg[c] <=> acg5sa[c] + glu_L[c]	computational minimal media	( b3359 or b1748 )	argD or cstC	-7.19e-29	0.736701	-9.76e-29	Escherichia coli K-12 MG1655	iAF1260 Model
ACOTA	acetylornithine transaminase	acorn[c] + akg[c] <=> acg5sa[c] + glu-L[c]	Computational minimal	BPLAN_325 or BPLAN_012		-4.98e-30	2.0385	-2.44e-30	Blattabacterium cuenoti strains Pam	iCG230 Model
ACOTA	acetylornithine transaminase	acorn[c] + akg[c] <=> acg5sa[c] + glu-L[c]	Computational minimal	BLBBGE_315 or BLBBGE_623		0	10.7265	0	Blattabacterium cuenoti strains Pge	iCG238 Model
ACOTA	ACOTA	acorn[c] + akg[c] <=> acg5sa[c] + glu_L[c]	Glucose minimal	( Cbei_3891 or Cbei_4520 )		4.83e-29	0.11943	4.05e-28	Clostridium acetobutylicum ATCC 824	iCAC490 Model
ACOTA	ACOTA	acorn[c] + akg[c] <=> acg5sa[c] + glu_L[c]	Computational minimal	Cbei_3891 or Cbei_4520		4.83e-29	0.11943	4.05e-28	Clostridium beijerinckii NCIMB 8052	iCM925 Model
ACOTA	Acetylornithine transaminase	acorn_c + akg_c <=> acg5sa_c + glu__L_c	computational minimal	CLJU_RS10560		-1.17e-23	0.22445	-5.21e-23	Clostridium ljungdahlii DSM 13528	iHN637 Model
ACOTA	Acetylornithine transaminase	acorn_c + akg_c <=> acg5sa_c + glu__L_c	computational minimal	ECH74115_2466 or ECH74115_4669		-1.03e-13	0.98248	-1.05e-13	Escherichia coli O157:H7 str. EC4115	iECH74115_1262 Model
ACOTA	acetylornithine transaminase	2-Oxoglutarate[Cytosol] + N2-Acetyl-L-ornithine[Cytosol] <=> L-Glutamate[Cytosol] + N-Acetyl-L-glutamate 5-semialdehyde[Cytosol]	Glucose minimal	FAEPRAA2165_00164		0	0.032556	0	Faecalibacterium prausnitzii A2-165	iFap484 Model
ACOTA	Acetylornithine transaminase	acorn_c + akg_c <=> acg5sa_c + glu__L_c	ferric citrate medium	Gmet_0204		-3.64e-10	0.047322	-7.7e-09	Geobacter metallireducens GS-15	iAF987 Model
ACOTA	Acetylornithine transaminase	acorn_c + akg_c <=> acg5sa_c + glu__L_c	Glucose minimal	KPN_03745 or KPN_01493 or KPN_01221		-5.12e-27	1.0426	-4.91e-27	Klebsiella pneumoniae subsp. pneumoniae MGH 78578	iYL1228 Model
ACOTA	Acetylornithine transaminase	acorn_c + akg_c <=> acg5sa_c + glu__L_c	Middlebrook with glucose and glycerol	Rv1655		5.13e-23	0.05255	9.77e-22	Mycobacterium tuberculosis H37Rv	iNJ661 Model
ACOTA	Acetylornithine transaminase	acorn_c + akg_c <=> acg5sa_c + glu__L_c	iM9 Minimal	PP_4481		0	1.4	0	Pseudomonas putida KT2440	iJN746 Model
ACOTA	acetylornithine transaminase	akg[c] + acorn[c] <=> glu_L[c] + acg5sa[c]	M9/Glucose minimal	STM3468 or STM1303		-4.09e-29	0.47783	-8.56e-29	Salmonella typhimurium LT2	STM_v1.0 Model
ACOTA	Acetylornithine transaminase	acorn_c + akg_c <=> acg5sa_c + glu__L_c	M9 Minimal	astC or SF3378		5.41e-13	0.91459	5.91e-13	Shigella flexneri 2a str. 301	iSF_1195 Model
ACOTA	Acetylornithine transaminase	acorn_c + akg_c <=> acg5sa_c + glu__L_c	Computational minimal	SA_RS01070		-9.98e-16	0.15805	-6.31e-15	Staphylococcus aureus subsp. aureus N315	iSB619 Model
ACOTA	Acetylornithine transaminase	acorn_c + akg_c <=> glu__L_c + acg5sa_c	Computational minimal		argD	1.86e-30	0.06315	2.95e-29	Synechocystis sp. PCC 6803	iJN678 Model
ACOTAim	acteylornithine transaminase irreversible mitochondrial	acg5sa[m] + glu_L[m] => acorn[m] + akg[m]	Glucose Minimal	YOL140W		1.35e-28	0.28787	4.68e-28	Saccharomyces cerevisiae	iMM904 Model
ACOTA	acetylornithine transaminase	acg5sa[c] + glu_L[c] <=> acorn[c] + akg[c]	Computational minimal	MA0119		-1.96e-26	0.030942	-6.33e-25	Methanosarcina acetivorans C2A	iMB745 Model
ACOTA	acetylornithine transaminase	acorn[c] + akg[c] <=> acg5sa[c] + glu_L[c]	Metahnol Anaerobic minimal media	( MBd2125 or MBd4045 )		-2.62e-25	0.02725	-9.62e-24	Methanosarcina barkeri str. Fusaro	iAF692 Model

## Sheet: ADCL(15)
Abbreviation	Name	Reaction Equation	MediaCondition	AssocGene	GeneName	grRatioKO	grRatioWT	grRatio	Species	Model
ADCL	4 aminobenzoate synthase	4adcho[c] => 4abz[c] + h[c] + pyr[c]	Computational Minimal	BG10139	pabC	-8.2e-28	0.11797	-6.95e-27	Bacillus subtilis 168	Bs_iYO844
ADCL	4 aminobenzoate synthase	4adcho[c] => 4abz[c] + h[c] + pyr[c]	computational minimal media	b1096	pabC	4.31e-26	0.736701	5.85e-26	Escherichia coli K-12 MG1655	iAF1260 Model
ADCL	4-aminobenzoate synthase	4adcho[c] => 4abz[c] + h[c] + pyr[c]	Computational minimu medium	HP0587		3.96e-21	0.69281	5.72e-21	H. pylori 26695	iIT341 GSM/GPR Model
ADCL	4-aminobenzoate synthase	4-amino-4-deoxychorismate[Cytosol] => H+[Cytosol] + Pyruvate[Cytosol] + 4-Aminobenzoate[Cytosol]	Glucose minimal	BIFADO_00244		0	0.038786	0	Bifidobacterium adolescentis L2-32	iBif452 model
ADCL	4-aminobenzoate synthase	4adcho[c] <=> 4abz[c] + h[c] + pyr[c]	Computational minimal	BPLAN_185		-2.45e-20	2.0385	-1.2e-20	Blattabacterium cuenoti strains Pam	iCG230 Model
ADCL	4-aminobenzoate synthase	4adcho[c] <=> 4abz[c] + h[c] + pyr[c]	Computational minimal	BLBBGE_455		0	10.7265	0	Blattabacterium cuenoti strains Pge	iCG238 Model
ADCL	4-aminobenzoate synthase	4adcho_c => 4abz_c + h_c + pyr_c	computational minimal	ECH74115_1475		3.98e-25	0.98248	4.05e-25	Escherichia coli O157:H7 str. EC4115	iECH74115_1262 Model
ADCL	4-aminobenzoate synthase	4adcho_c => 4abz_c + h_c + pyr_c	ferric citrate medium	Gmet_3010		-4.24e-10	0.047322	-8.95e-09	Geobacter metallireducens GS-15	iAF987 Model
ADCL	aminodeoxychorismate lyase	4adcho[c] => 4abz[c] + h[c] + pyr[c]	Glucose minimal	PFI1100w		0	27.8909	0	Plasmodium falciparum 3D7	iTH366 Model
ADCL	4-aminobenzoate synthase	4adcho_c => 4abz_c + h_c + pyr_c	iM9 Minimal	PP_1917		0	1.4	0	Pseudomonas putida KT2440	iJN746 Model
ADCL	4 aminobenzoate synthase	4adcho[c] => h[c] + pyr[c] + 4abz[c]	M9/Glucose minimal	STM1198		0	0.47783	0	Salmonella typhimurium LT2	STM_v1.0 Model
ADCL	4 aminobenzoate synthase	4adcho[c] -> 4abz[c] + h[c] + pyr[c]	Glucose minimal	SGL22840		-6.01e-15	0.83913	-7.16e-15	Sodalis glossinidius	Belda et al.
ADCL	4-aminobenzoate synthase	4adcho_c => 4abz_c + h_c + pyr_c	Computational minimal	SA_RS03815		-1.06e-12	0.15805	-6.71e-12	Staphylococcus aureus subsp. aureus N315	iSB619 Model
ADCL	4-aminobenzoate synthase	4adcho_c => h_c + pyr_c + 4abz_c	Computational minimal		slr0887	0	0.06315	0	Synechocystis sp. PCC 6803	iJN678 Model
ADCL	4-aminobenzoate synthase	4adcho[c] => pyr[c] + h[c] + 4abz[c]	Computational Minimal	YPO1603		8.98e-15	0.28356	3.17e-14	Yersinia pestis CO92	iPC815 Model

## Sheet: ADCS(13)
Abbreviation	Name	Reaction Equation	MediaCondition	AssocGene	GeneName	grRatioKO	grRatioWT	grRatio	Species	Model
ADCS	4 amino 4 deoxychorismate synthase	chor[c] + gln_L[c] => 4adcho[c] + glu_L[c]	Computational Minimal	BG10137 and BG10138	pabB and pabA	-8.2e-28	0.11797	-6.95e-27	Bacillus subtilis 168	Bs_iYO844
ADCS	4 amino 4 deoxychorismate synthase	chor[c] + gln_L[c] => 4adcho[c] + glu_L[c]	computational minimal media	( b3360 and b1812 )	pabA and pabB	4.31e-26	0.736701	5.85e-26	Escherichia coli K-12 MG1655	iAF1260 Model
ADCS	4-amino-4-deoxychorismate synthase	L-Glutamine[Cytosol] + chorismate[Cytosol] => L-Glutamate[Cytosol] + 4-amino-4-deoxychorismate[Cytosol]	Glucose minimal	BIFADO_00198		0	0.038786	0	Bifidobacterium adolescentis L2-32	iBif452 model
ADCS	4-amino-4-deoxychorismate synthase	chor[c] + gln-L[c] => 4adcho[c] + glu-L[c]	Computational minimal	BPLAN_220 and BPLAN_219		-2.45e-20	2.0385	-1.2e-20	Blattabacterium cuenoti strains Pam	iCG230 Model
ADCS	4-amino-4-deoxychorismate synthase	chor[c] + gln-L[c] => 4adcho[c] + glu-L[c]	Computational minimal	BLBBGE_421 and BLBBGE_422		0	10.7265	0	Blattabacterium cuenoti strains Pge	iCG238 Model
ADCS	4-amino-4-deoxychorismate synthase	chor_c + gln__L_c => 4adcho_c + glu__L_c	computational minimal	ECH74115_4670 and ECH74115_2541		3.98e-25	0.98248	4.05e-25	Escherichia coli O157:H7 str. EC4115	iECH74115_1262 Model
ADCS	4-amino-4-deoxychorismate synthase	chor_c + gln__L_c => 4adcho_c + glu__L_c	ferric citrate medium	Gmet_3010		-4.24e-10	0.047322	-8.95e-09	Geobacter metallireducens GS-15	iAF987 Model
ADCS	aminodeoxychorismate synthase	chor[c] + gln_L[c] => 4adcho[c] + glu_L[c]	Glucose minimal	PFI1100w		0	27.8909	0	Plasmodium falciparum 3D7	iTH366 Model
ADCS	4 amino 4 deoxychorismate synthase	gln_L[c] + chor[c] => glu_L[c] + 4adcho[c]	M9/Glucose minimal	STM3469 and STM1824		0	0.47783	0	Salmonella typhimurium LT2	STM_v1.0 Model
ADCS	4 amino 4 deoxychorismate synthase	chor[c] + gln_L[c] -> 4adcho[c] + glu_L[c]	Glucose minimal	( SGL53120c and SGL28450c )		-6.01e-15	0.83913	-7.16e-15	Sodalis glossinidius	Belda et al.
ADCS	4-amino-4-deoxychorismate synthase	chor_c + gln__L_c => 4adcho_c + glu__L_c	Computational minimal	SA_RS03810		-1.06e-12	0.15805	-6.71e-12	Staphylococcus aureus subsp. aureus N315	iSB619 Model
ADCS	4-amino-4-deoxychorismate synthase	gln__L_c + chor_c => glu__L_c + 4adcho_c	Computational minimal			0	0.06315	0	Synechocystis sp. PCC 6803	iJN678 Model
ADCS	4-amino-4-deoxychorismate synthase	gln__L[c] + chor[c] => 4adcho[c] + glu__L[c]	Computational Minimal	YPO0169 and YPO1773		8.98e-15	0.28356	3.17e-14	Yersinia pestis CO92	iPC815 Model

## Sheet: ADK1(7)
Abbreviation	Name	Reaction Equation	MediaCondition	AssocGene	GeneName	grRatioKO	grRatioWT	grRatio	Species	Model
ADK1	adenylate kinase	amp[c] + atp[c] <=> 2 adp[c]	Computational Minimal	BG10446	adk	3.76e-13	0.11797	3.18e-12	Bacillus subtilis 168	Bs_iYO844
ADK1	adenylate kinase	amp[c] + atp[c] <=> 2 adp[c]	Computational minimu medium	HP0618		5.49e-19	0.69281	7.93e-19	H. pylori 26695	iIT341 GSM/GPR Model
ADK1	adenylate kinase	ATP[Cytosol] + AMP[Cytosol] <=> 2 ADP[Cytosol]	Glucose minimal	BIFADO_00593		1.39e-16	0.038786	3.58e-15	Bifidobacterium adolescentis L2-32	iBif452 model
ADK1	Adenylate kinase	amp_c + atp_c <=> 2 adp_c	computational minimal	CLJU_RS20110		0	0.22445	0	Clostridium ljungdahlii DSM 13528	iHN637 Model
ADK1	adenylate kinase	amp[c] + atp[c] <=> 2 adp[c]	Glucose minimal	PF10_0086 or PFD0755c		7.57e-13	27.8909	2.71e-14	Plasmodium falciparum 3D7	iTH366 Model
ADK1	Adenylate kinase	amp_c + atp_c <=> 2 adp_c	Computational minimal	SA_RS11660		0	0.15805	0	Staphylococcus aureus subsp. aureus N315	iSB619 Model
ADK1	Adenylate kinase	atp_c + amp_c <=> 2 adp_c	Computational minimal		adk	2.99e-24	0.06315	4.74e-23	Synechocystis sp. PCC 6803	iJN678 Model

[truncated: 584 more sheets: ADSL1r(21), ADSL2r(20), ADSS(24), LPADSS(10), AGPR(20), AICART(22), ALAALA(18), ALAR(14), ALATA_L(12), ANPRT(23), ANS(18), ARGSL(17), ARGSSr(2), ASAD(21), ASNS1(13), ASPCT(19), ASPK(21), ASPO6(3), ASPTA(22), ATPS4r(4) …]
